# Supplementary material for: Novel variants of HMW glutenin subunits from Aegilops section Sitopsis species in relation to evolution and wheat breeding
Source: BMC Plant Biol. 2012 May 30;12:73. doi: 10.1186/1471-2229-12-73 (PMC3441382; doi:10.1186/1471-2229-12-73)
Supplement: Additional file 1 — Full alignment of y-type HMW-GS ORF sequences ofAegilops specieswith those encoded by D genome.Description: The similarity was showed by different color. The deletions were showed by gaps. [file 1471-2229-12-73-S1.fas]

>1DY10
ATGGCTAAGCGGCTGGTCCTCTTTGCGGCAGTAGTCATCGCCCTCGTGGC
TCTCACCACTGCTGAAGGTGAGGCCTCTAGGCAACTACAGTGTGAGCGCG
AGCTCCAGGAGAGCTCGCTTGAGGCATGCCGGCAGGTTGTGGACCAACAG
TTGGCCGGTCGGCTGCCATGGAGCACGGGGCTCCAGATGCGATGCTGCCA
GCAGCTCCGAGATGTTAGCGCCAAGTGCCGCTCCGTCGCCGTCAGCCAAG
TCGCAAGACAATATGAGCAAACTGTGGTGCCGCCCAAGGGCGGATCCTTC
TACCCTGGTGAGACCACGCCACTGCAGCAACTCCAACAAGGAATATTTTG
GGGAACATCTTCACAAACAGTACAAGGGTATTACCCAGGCGTAACTTCTC
CTCGGCAGGGGTCATATTATCCAGGCCAAGCTTCTCCACAACAGCCAGGA
CAAGGGCAACAGCCTGGCAAATGGCAAGAACCAGGACAAGGGCAACAATG
GTACTACCCAACTTCTTTGCAGCAGCCAGGACAAGGGCAACAGATAGGAA
AAGGGCAACAAGGGTACTACCCAACTTCTCTGCAGCAGCCAGGACAAGGG
CAACAA------------------GGGTACTACCCAACTTCTCTGCAGCA
CACAGGACAAAGGCAACAACCAGTACAAGGGCAACAA-------------
-----CCAGAACAAGGGCAACAACCAGGACAATGGCAACAAGGGTACTAT
CCAACTTCTCCACAACAGCTAGGACAAGGGCAACAACCAAGACAATGGCA
ACAATCAGGACAAGGGCAACAAGGGCACTACCCAACTTCTCTACAACAGC
CAGGACAAGGGCAACAAGGGCATTACCTAGCTTCTCAGCAGCAGCCAGGA
CAAGGGCAACAAGGGCACTACCCAGCTTCTCAGCAGCAGCCAGGACAAGG
GCAACAAGGGCACTACCCAGCTTCTCAGCAGCAGCCAGGACAAGGGCAAC
AAGGGCACTACCCAGCTTCTCAGCAAGAGCCAGGACAAGGGCAACAAGGG
CAAATCCCAGCTTCTCAGCAGCAGCCAGGACAAGGGCAACAAGGGCACTA
CCCAGCTTCTCTGCAGCAACCAGGACAAGGGCAACAAGGGCATTACCCAA
CTTCTCTACAGCAGCTAGGACAAGGGCAACAA------------------
--------------------------------------------------
--------------------------------------------------
--------------------------------------------------
--------------------------------------------------
--------------------------------------------------
-----------------------------------------------ACA
GGACAGCCAGGACAAAAGCAACAACCAGGACAAGGGCAACAAACAGGACA
AGGGCAACAGCCAGAACAAGAGCAACAACCAGGACAAGGGCAACAAGGAT
ACTATCCAACTTCTCTGCAGCAGCCAGGACAAGGGCAACA----------
--------GCAAGGACAAGGGCAACAAGGGTACTACCCAACTTCTCTCCA
GCAGCCAGGACAAGGGCAACAAGGGCACTACCCAGCTTCTCTGCAGCAGC
CAGGACAAGG------ACAGCCAGGACAAAGGCAACAACCAGGACAAGGG
CAACATCCAGAACAAGGGAAACAACCAGGACAAGGGCAACAAGGGTACTA
TCCAACTTCTCCACAGCAGCCAGGACAAGGGCAACAACTAGGACAAGGGC
AACAAGGGTACTACCCAACTTCTCCGCAGCAGCCAGGACAAGGGCAACAA
CCAGGACAAGGGCAACAAGGGCACTGCCCAACGTCCCCGCAGCAGTCAGG
ACAAGCGCAACAACCAGGACAAGGCCAACAAATAGGACAAGTGCAACAAC
CAGGACAAG------------------GGCAACAAGGGTACTACCCAACT
TCTGTGCAGCAGCCTGGACAAGGGCAACAATCAGGACAAGGGCAACAGTC
AGGACAAGGACACCAACCAGGACAAGGGCAGCAATCAGGACAAGAGCAAC
AAGGCTACGACAGCCCATACCATGTTAGCGCAGAGCAGCAAGCGGCCAGC
CCAATGGTGGCAAAGGCGCAGCAGCCCGCGACACAGCTGCCGACAGTGTG
TCGGATGGAGGGGGGCGACGCATTGTCGGCTAGCCAGTGATAG
>1DY10.1
ATGGCTAAGCGGCTGGTCCTCTTTGCGGCAGTAGTCATCGCCCTCGTGGC
TCTCACCACCGCTGAAGGTGAGGCCTCTAGGCAACTACAGTGTGAGCGCG
AGCTCCAGGAGAGCTCGCTTGAGGCATGCCGGCAGGTCGTGGACCAACAG
TTGGCCGGTCGGCCGCCATGGAGCACGGGGCTCCAGATGCGATGCTGCCA
ACAGCTCCGAGATGTTAGCGCCAAGTGCCGCTCTGTCGCCGTCAGCCAAG
TCGCAAGACAATATGAGCAAACTGTGGTGCCGCCCAAGGGCGGATCCTTC
TACCCTGGTGAGACCACGCCACTGCAGCAACTCCAACAAGGAATATTTTG
GGGAACATCTTCACAAACAGTACAAGGGTATTACCCAAGCGTAACTTCTC
CTCGGCAGGGGTCATATTATCCAGGCCAAGCTTCTCCACAACAGCCAGGA
CAAGGGCAACAGCCTGGCAAATGGCAAGAACCAGGACAAGGGCAACAATG
GTACTACCCAACTTCTCTGCAGCAGCCAGCACAAGGGCAACAGATAGGAA
AAGGGAAACAAGGGTACTACCCAACTTCTCTGCAGCAACCAGGACAAGGG
CAACAAATAGGACAAGGGCAACAAGGGTACTACCCAACTTCTCCGCAGCA
CACAGGACAAAGGCAACAACCAGTACAAGGGCAACAAATAGGACAAGGGC
AACAACCAGAACAAGGGCAACAACCAGGACAATGGCAACAAGGGTACTAT
CCAACTTCTCCACAGCAGCTAGGACAAGGGCAACAACCAGGACAATGGCA
ACAATCAGGACAAGGGCAACAAGGGCACTACCCAACTTCTCTACAACAGC
CAGGACAAGGGCAACAAGGGCATTACCTAGCTTCTCAGCAGCAGCCAGCA
CAAGGGCAACAAGGGCACTACCCAGCTTCTCAGCAGCAGCCAGGACAAGG
GCAACAAGGGCACTACCCAGCTTCTCAGCAGCAGCCAGGACAAGGGCA--
-------CTACCCAGCTTCTCAGCAAGAGCCAGGACAAGGGCAACAAGGG
CAAATCCCAGCTTCTCAACAGCAGCCAGGACAAGGGCAACAAGGGCACTA
CCCAGCTTCTCTGCAGCAACCAGGACA------ACAAGGGCATTACCCAA
CTTCTCTACAGCAGCTAGGACAAGGGCAACAA------------------
--------------------------------------------------
--------------------------------------------------
--------------------------------------------------
--------------------------------------------------
--------------------------------------------------
-----------------------------------------------ATA
GGACAGCCAGGACAAAAGCAACAACCAGGACAAGGGCAACAAACAGGACA
AGGGCAACAGCCAGAACAAGAGCAACAACCAGGACAAGGGCAACAAGGAT
ACTATCCAACTTCTCTGCAGCAGCCAGGACAAGGGCAACA----------
--------GCAAGGACAAGGGCAACAAGGGTACTACCCAACTTCTCTCCA
GCAGCCAGGACAAGGGCAACAAGGGCACTACCCAGCTTCTCTGCAGCAGC
CAGGACAAGG------ACAGCCAGGACAAAGGCAACAACCAGGACAAGGG
CAACATCCAGAACAAGGGCAACAACCAGGACAAGGGCAACAAGGGTACTA
TCCAACTTCTCCACAGCAGCCAGGACAAGGGCAACAACTAGGACAAGGGC
AACAAGGGTACTACCCAACTTCTCCGCAGCAGCCAGGACAAGGGCAACAA
CCAGGACAAGGGCAACAAGGGCACTGCCCAACGTCCCCGCAGCAGACAGG
GCAAGCGCAACAACCAGGACAAGGCCAACAAATAGGACAAGTGCAACAAC
CAGGACAAG------------------GGCAACAAGGGTACTACCCAACT
TCTCTGCAGCAGCCTGGACAAGGGCAACAGTCAGGACGAGGGCAACAGTC
AGGACAAGGACACCAACCAGGACAAGGGCAGCAATCAGGACAAGAGCAAC
AAGGCTACGACAGCCCATACCATGTTAGCGCAGAGCAGCAAGCGGCCAGC
CCAATGGTGGCAAAGGCGCAGCAGCCCGCGACACAGCTGCCGACAGTGTG
TCGGATGGAGGGGGGCGACGCATTGTCGGCTAGCCAGTGATAG
>1DY12
ATGGCTAAGCGGCTGGTCCTCTTTGCGGCAGTAGTCATCGCCCTCGTGGC
TCTCACCACCGCTGAAGGTGAGGCCTCTAGGCAACTGCAGTGTGAGCGCG
AGCTCCAGGAGAGCTCGCTTGAGGCATGCCGGCAGGTCGTGGACCAACAG
TTGGCCGGTCGGCTGCCATGGAGCACGGGGCTCCAGATGCGATGCTGCCA
GCAGCTCCGAGATGTTAGCGCCAAGTGCCGCTCTGTCGCCGTCAGCCAAG
TCGCAAGACAATATGAGCAAACTGTGGTGCCGCCCAAGGGCGGATCCTTC
TACCCTGGTGAGACCACGCCACTGCAGCAACTCCAACAAGGAATATTTTG
GGGAACATCTTCACAAACAGTACAAGGGTATTACCCAAGCGTAACTTCTC
CTCGGCAGGGGTCATATTATCCAGGCCAAGCTTCTCCACAACAGCCAGGA
CAAGGGCAACAGCCTGGCAAATGGCAAGAACCAGGACAAGGGCAACAATG
GTACTACCCAACTTCTCTGCAGCAGCCAGGACAAGGGCAACAGATAGGAA
AAGGGAAACAAGGGTACTACCCAACTTCTCTGCAGCAACCAGGACAAGGG
CAACAAATAGGACAAGGGCAACAAGGGTACTACCCAACTTCTCCGCAGCA
CACAGGACAAAGGCAACAACCAGTACAAGGGCAACAAATAGGACAAGGGC
AACAACCAGAACAAGGGCAACAACCAGGACAATGGCAACAAGGGTACTAT
CCAACTTCTCCACAGCAGCTAGGACAAGGGCAACAACCAGGACAATGGCA
ACAATCAGGACAAGGGCAACAAGGGCACTACCCAACTTCTCTACAACAGC
CAGGACAAGGGCAACAAGGGCATTACCTAGCTTCTCAGCAGCAGCCAGCA
CAAGGGCAACAAGGGCACTACCCAGCTTCTCAGCAGCAGCCAGGACAAGG
GCAACAAGGGCACTACCCAGCTTCTCAGCAGCAGCCAGGACAAGGGCAAC
AAGGGCACTACCCAGCTTCTCAGCAAGAGCCAGGACAAGGGCAACAAGGG
CAAATCCCAGCTTCTCAGCAGCAGCCAGGACAAGGGCAACAAGGGCACTA
CCCAGCTTCTCTGCAGCAACCAGGACA------ACAAGGGCATTACCCAA
CTTCTCTACAGCAGCTAGGACAAGGGCAACAA------------------
--------------------------------------------------
--------------------------------------------------
--------------------------------------------------
--------------------------------------------------
--------------------------------------------------
-----------------------------------------------ATA
GGACAGCCAGGACAAAAGCAACAACCAGGACAAGGGCAACAAACAGGACA
AGGGCAACAGCCAGAACAAGAGCAACAACCAGGACAAGGGCAACAAGGAT
ACTATCCAACTTCTCTGCAGCAGCCAGGACAAGGACAACA----------
--------GCAAGGACAAGGGCAACAAGGGTACTACCCAACTTCTCTCCA
GCAGCCAGGACAAGGGCAACAAGGGCACTACCCAGCTTCTCTGCAGCAGC
CAGGACAAGGACAGGGACAGCCAGGACAAAGGCAACAACCAGGACAAGGG
CAACATCCAGAACAAGGGCAACAACCAGGACAAGGGCAACAAGGGTACTA
TCCAACTTCTCCACAGCAGCCAGGACAAGGGCAACAACTAGGACAAGGGC
AACAAGGGTACTACCCAACTTCTCCGCAGCAGCCAGGACAAGGGCAACAA
CCAGGACAAGGGCAACAAGGGCACTGCCCAATGTCCCCGCAGCAGACAGG
ACAAGCGCAACAACTAGGACAAGGCCAACAAATAGGACAAGTGCAACAAC
CAGGACAAG------------------GGCAACAAGGGTACTACCCAACT
TCTCTGCAGCAGCCTGGACAAGGGCAACAGTCAGGACAAGGGCAACAGTC
AGGACAAGGACACCAACCAGGACAAGGGCAGCAATCAGGACAAGAGAAAC
AAGGCTACGACAGCCCATACCATGTTAGCGCAGAGCAGCAAGCGGCCAGC
CCAATGGTGGCAAAGGCGCAGCAGCCCGCGACACAGCTGCCGACAGTGTG
TCGGATGGAGGGGGGCGACGCATTGTCGGCTAGCCAGTGATAG
>1SBY_2.2
ATGGCTAAGCGGTTGGTCCTCTTTGCGACAGTAGTAACCGCCCTCGTGGC
TCTCACCACCGCTGAAGGTGAGGCCTCTAGGCAACTACAGTGTGAGCGCG
AGCTCCAGGAGAGCTCGCTTGAGGCATGCCGGCAGGTCGTGGACCAACAG
TTGGCCGGTCGGCTGCCATGGAGCACGGGGCTCCAGATGCGATGCTGCCA
GCAGCTCCGAGATGTTAGCACCAAGTGTCGCCCCGTCGCCGTCAGCCAAG
TCGCAAGACAATATGAGCAAACCGTGGTGCTGCCCAAGGGCGAATCCTTC
TACCCTGGCGAGACCACGCCACTGCAGCAACTCCAACAAGGAATATTTTG
GGGAACATCTTCACAAACAGTACAAGGGTATTACCCAAGCGTAACTTCTC
CTCGGCAGGGGTCATATTATCCAGGCCAAGCTTCTCCACAACAGCCAGGA
CAAGGGCAACAGCCTGGCAAATGGCAAGAACTAGGACAAGGGCAACAAGG
GTACTATCCAACTTCTCTACAGCAGCCAGGACAAGGGCAACAGATAGGAA
AAGGGCAACAAGGGTACTACCCAACTTCTCTGCAGCAGCCAGGACAAGGG
CAACAAATAGGACAAGGGCAACAAGGGTACTACCCAACTTCTCCGCAGCA
CCCAGGACAAAGGCAACAACCAGTACAAGGGCAACAAATAGGACAAGGGC
AACAACTAGAACAAGGGGAACAACCAGGACAATGGCAACAAGGGTACTAT
CCAACTTCTCCACAGCAGCTAGGACAAGGCCAAGAACCAGGACAATGGCA
ACAATCAGGACAAGGGCAACAAGGGCACTACCCAATTTCTCTACAACAGC
CAGGACAAGGGCAACAAGGGCATTACCTAGCTTCTCAGCAGCAGCCGGGA
CAAGGGCCACAAGGGCACTACCCAGCTTCTCAGCAGCAGCCAGGACAAGG
GCAACAAGGGCACTACCCAGCTTCTCAGCAGCAGCCAGGACAAGGGCAAC
AAGGGCACTACCCAGCTTCTCAGCAAGAGCCAGGGCAAGGGCAACAAGGG
AAAATCCCAGCATCTCAGCAGCAGCCAGGACAAGGGCAACAAGGGCACTA
CCCAGCTTCTCAGCAGCAACCAGGACAAGGGCAACAAGGGCATTACCTAG
CTTCTCAGCAGCAGCCAGGACAAGGGCAACAAGGGCACTACCCAGCTTCT
CAGCAGCAGCCAGGACAAGGGCAACAAGGGCACTACCCAGCTTCTCAGCA
AGAGCCAGGACAAGGGCAACAAGGGCAAATCCCAGCTTCTCAGCAGCAGC
CAGGACAAGGGCAACAAGGGCACTACCCAACTTCTCTGCAGCAACCAGGA
CAAGGGCAACAAGGGCATTACCCAGCTTCTCTACAGCAG-----------
--------------------------------------------------
-----------------------------CTAGGACAAGGGCAACAAACA
GGACAACCAGGACAAAAGAAACAACCAGGACAAGGGCAACAAACAGGACA
AGGGCAACAACCAGAACAAGAGCAACAATCAGGACAAGGGCAACAAGGGT
ACTATCCAACTTCTCCACAGCAGCCAGGACAAGGGCAACA----------
--------GCAAGGACAAGGGCAACAAGGGTACTACCCAACTTCTCTGCA
GCAGCCAGAAAAAGGGCAACAAGGGCACTACCCAGCTTCCCTGCAGCAGC
CAGGACAAGG------ACATCCAGGACAAAGGCAACAACCAGGACAAGGG
CAACATCCAGAACAAGAGCAACAACCAGGACAAGGGAAACAAGGGTACTA
TCCAACTTCTCCACAACAGC------------------TAGGACAAGGGC
AACAAGGGTACTACCCAACTTCTCCGCAGCATGCAGGACAAGGGCAACAA
CCAGGACAAGGGCAACAAGGGCGCTGCCCAACATCTCTACAGCAGACAGG
ACAAGCACAACAACCAGGACAAGGCCAACAAATAGGACAAGTGCAACAAC
CAGGACAAGTGCAACAACCAGGACAAGGGCAACAAGGGTACTACCCAACT
TCTCTGCAGCAGCCTGGACAAGGGCAACAATCAGGACAAGGGCAACAGTC
AGGACAAGGACACCAACCAGGACAAGAGCAGCAATCAGGACAAGAAAAAC
AAGGCTACGACAGCCCATACCATGTTAGCGCGGAGCAGCAAGCGGCCAGC
TCAATGGTGGCAAAGGCGCAGCAGCCCACGACACAGCTGACGACAGTGTG
TCGGATGGAGGGTGGCGACGCATTGTCGGCTAGCCAGTGATAG
>1SLY__2.3
ATGGCTAAGCGGCTGGTCCTCTTTGCGACAGTAGTAACCGCCCTCGTGGC
TCTCACCACCGCTGAAGGTGAGGCCTCTAGGCAACTACAGTGTGAGCGCG
AGCTCCAGGAGAGCTCGCTTGAGGCATGCCGGCAGGTCGTGGACCAACAG
TTGGCCGGTCGGCTTCCATGGAGCACGGGGCTCCAGATGCGATGCTGCCA
GCAGCTCCGAGATGTTAGCGCCAAGTGTCGCCCCGTCGCCGTCAGCCAAG
TCGCAAGACAATATGAGCAAACCATGGTGCTGCCCAAGGGCGGATCCTTC
TACCCTGGCGAGACCACGCCACTGCAGCAACTCCAACAAGGAATATTTTG
GGGAACATCTTCACAAATAGTACAAGGGTATTACCCAAGCGTAACTTCTC
CTCGGCAGGGGTCATATTATCCAGGACAAGCTTCTCCACAACAGCTAGGA
CAAGGGCAACAGCCTGGCAAATGGCAAGAACCAGGACAAGGGCAACAAGG
GTACTACCCAACTTCTCTACAGCAGCCAGGACAAGGGCAACAGATAGGAA
AAGGGCAACAAGGGTACTACCCAACTTCTCTGCAGCAGCCAGGACAAGGG
CAACAAATAGGACAAGGACAACAAGGGTACTACCCAACTTCTCCGCAGCA
CCCAGGACAAAGGCAACAACCAGTACAAGGGCAACAAATAGGACAAGGGC
AACAACTAGAACAAGGGGAACAACCAGGACAATGGCAACAAGGGTACTAT
CCAACTCCTCCACAGCAGCTAGGACAAGGCCAAGAACCAGGACGATGGCA
ACAATCAGGACAAGGGCAACAAGGGCACTACCCAACTTCTCTACAACAGC
CAGGACAAGGGCAACAAGGGCATTACCTAGCTTCTCAGCAGCAGCCAGGA
CAAGGGCCACAAGGGCACTACCCAGCTTCTCAGCAGCAACCAGGACAAGG
GCAACAAGGGCACTACCCAGCTTCTCAGCAGCAGCCAGGACAAGGGCAAC
AAGGGCACTACCCAGCTTCTCAGCAAGAGCCAGGAAAAGGGCAACAAGGG
CAAATCCCAGCTTCTCAGCAGCAGCCAGGACAAGGGAAACAAGGGCACTA
CCCAGCTTCTCTACAGCAACCAGGACAAGGGCAACAAGGGCATTACCTAG
CTTCTCAGCAGCAGCCAGGACAAGGGCAACAAGGGCACTACCCAGCTTCT
CAGCAGCAGCCAGGACAAGGGCAACAAGGGCACTACCCAGCTTCTCAGCA
GCAGCCAGGACAAGGGCAACAAGGGCACTACCCAGCTTCTCAGCAGCAGC
CAGGACAAGGGCAACAAGGGCACTACCCAGCGTCTCAGCAAGAGCCAGGA
CAAGGGCAACAAGGGCAAATCCCAGCTTCTCAGCAGCAGCCAGGACAAGG
GCAACAAGGGCACTACCCAGCTTCTCTGCAGCAACCAGGACAAGGGCAAC
AAGGGCATTACCCAGCTTCTCTACAGCAGCTAGGACAAGGGCAACAAACA
GGACAACCAGGACAAGGGCAACAAACAGGACAAGGGCAACAGCCAGAACA
AGAGCAACAATCAGGACAAGGGCAACAA------------------GGGT
ACTATCCAACTTCTCCACAGCTGCCAGGACAAGGGCAACATCAAGGACAA
GGGCAACAGCAAGGACAAGGGCAACAAGGGTACTACCCAACTTCTCTGCA
GCAGCCAGAAAAAGGGCAACAAGGGCACTACCCAGCTTCCCTGCAGCAGC
CAGGACAAGG------ACAGCCAGGACAAAGGCAACAACCAGGACAAGGG
CAACATCCAGAACAAGAGCAACAACCAGGACAAGGGCAACAAGGGTACTA
TCCAACTTCTCCACAGCAGCCAGGACAAGGGCAACAACTAGGACAAGGGC
AACAAGGGTACTACCCAACTTCTCCGCAGCAGGAAGGACAAGGGCAACAA
CCAGGACAAGGGCAACAAGGGCGCTGCCCAACGTCTCTGCAGCAGACAGG
ACAAGCACAACAACCAGGACAAGGCCAACAAATAGGACAAGTGCAACAAC
CAGGACAAGTGCAACAACCAGGACAAGGGCAACAAGGGTACTACCCAACT
TCTCTGCAGCAGCCTGGACAAGGGCAACAATCAGGACAAGGGCAACAGTC
AGGACAAGGACACCAACCAGGACAAGAGCAGCAATCAGGACAAGAAAAAC
AAGGCTACGACAGCCCATACCATGTTAGCGCGGAGCAGCAAGCGGCCAGA
TCAATGGTGGCAAAGGCGCAGCAGCCCACGACACAGCTGACGACAGTGTG
TCGGATGGAGAGTGGCGACGCATTGTCGGCCAGCCAGTGATAG
>1SSHY_2.3_
ATGGCTAAGCGGTTGGTCCTCTTTGCGACAGTAGTAACCGCCCTCGTGGC
TCTCACCACCGCTGAAGGTGAGGCCTCTAGGCAACTACAGTGTGAGCGCG
AGCTCCAGGAGAGCTCGCTTGAGGCATGCCGGCAGGTCGTGGACCAACAG
TTGGCCGGTCGGCTTCCATGGAGCACGGGGCTCCAGATGCGATGCTGCCA
GCAGCTCCGAGATGTTAGCGCCAAGTGTCGCCCCGTCGCCGTCAGCCAAG
TCGCAAGACAATATGAGCAAACCATGGTGCTGCCCAAGGGCGGATCCTTC
TACCCTGGCGAGACCACGCCACTGCAGCAACTCCAACAAGGAATATTTTG
GGGAACATCTTCACAAATAGTACAAGGGTATTACCCAAGCGTAACTTCTC
CTCGGCAGGGGTCATATTATCCAGGACAAGCTTCTCCACAACAGCTAGGA
CAAGGGCAACAGCCTGGCAAATGGCAAGAACCAGGACAAGGGCAACAAGG
GTACTACCCAACTTCTCTACAGCAGCCAGGACAAGGGCAACAGATAGGAA
AAGGGCAACAAGGGTACTACCCAACTTCTCTGCAGCAGCCAGGACAAGGG
CAACAAATAGGACAAGGACAACAAGGGTACTACCCAACTTCTCCGCAGCA
CCCAGGACAAAGGCAACAACCAGTACAAGGGCAACAAATAGGACAAGGGC
AACAACTAGAACAAGGGGAACAACCAGGACAATGGCAACAAGGGTACTAT
CCAACTCCTCCACAGCAGCTAGGACAAGGCCAAGAACCAGGACAATGGCA
ACAATCAGGACAAGGACGACAAGGGCACTACCCAACTTCTCTACAACAGC
CAGGACAAGGGCAACAAGGGCATTACCTAGCTTCTCAGCAGCAGCCAGGA
CAAGGGCCACAAGGGCACTACCCAGCTTCTCAGCAGCAACCAGGACAAGG
GCAACAAGGGCACTACCCAGCTTCTCAGCAGCAGCCAGGACAAGGGCAAC
AAGGGCACTACCCAGCTTCTCAGCAAGAGCCAGGAAAAGGGCAACAAGGG
CAAATCCCAGCTTCTCAGCAGCAGCCAGGACAAGGGAAACAAGGGCACTA
CCCAGCTTCTCTACA------------AGGGCAACAAGGGCATTACCTAG
CTTCTCAGCAGCAGCCAGGACAAGGGCAACAAGGGCACTACCCAGCTTCT
CAGCAGCAGCCAGGACAAGGGCAACAAGGGCACTACCCAGCTTCTCAGCA
GCAGCCAGGACAAGGGCAACAAGGGCACTACCCAGCTTCTCAGCAGCAGC
CAGGACAAGGGCAACAAGGGCACTACCCAGCGTCTCAGCAAGAGCCAGGA
CAAGGGCAACAAGGGCAAATCCCAGCTTCTCAGCAGCAGCCAGGACAAGG
GCAACAAGGGCACTACCCAGCTTCTCTGCAGCAACCAGGACAAGGGCAAC
AAGGGCATTACCCAGCTTCTCTACAGCAGCTAGGACAAGGGCAACAAACA
GGACAACCAGGACTAGGGCAACAAACAGGACAAGGGCAACAGCCAGAACA
AGAGCAACAATCAGGACAAGGGCAACAA------------------GGGT
ACTATCCAACTTCTCCACAGCTGCCAGGACAAGGGCAACATCAAGGACAA
GGGCAACAGCAAGGACAAGGGCAACAAGGGTACTACCCAACTTCTCTGCA
ACAGTCAGAAAAAGGGCAACAAGGGCACTACCCAGCTTCCCTGCAGCAGC
CAGGACAAGG------ACGGCCAGGACAAAGGCAACAACCAGGACAAGGG
CAACATCCAGAACAAGAGCAACAACCAGGACAAGGGCAACAAGGGTACTA
TCCAACTTCTCCACAGCAGCCAGGACAAGGGCAACAACTAGGACAAGGGC
AACAAGGGTACTACCCAACTTCTCCGCAGCAGGAAGGACAAGGGCAACAA
CCAGGACAAGGGCAACAAGGGCGCTGCTCAACGTCTCTGCAGCAGACAGG
ACAAGCACAACAACCAGGACAAGGCCAACAAATAGGACAAGTGCAACAAC
CAGGACAAGTGCAACAACCAGGACAAGGGCAACAAGGGTACTACCCAACT
TCTCTGCAGCAGCCTGGACAAGGGCAACAATCAGGACAAGGGCAACAGTC
AGGACAAGGACACCAACCAGGACAAGAGCAGCAATCAGGACAAGAAAAAC
AAGGCTACGACAGCCCATACCATGTTAGCGCGGAGCAGCAAGCGGCCAGA
TCAATGGTGGCAAAGGCGCAGCAGCCCACGACACAGCTGATGACAGTGTG
TCGGATGGAGGGTGGCGACGCATTGTCGGCTAGCCAGTGATAG
