# Supplementary material for: Novel variants of HMW glutenin subunits from Aegilops section Sitopsis species in relation to evolution and wheat breeding
Source: BMC Plant Biol. 2012 May 30;12:73. doi: 10.1186/1471-2229-12-73 (PMC3441382; doi:10.1186/1471-2229-12-73)
Supplement: Additional file 2 — Full alignment of x-type HMW-GS ORF sequences ofAegilops specieswith those encoded by D genome.Description: The similarity was showed by different color. The deletions were showed by gaps. [file 1471-2229-12-73-S2.fas]

>1DX2.2#
ATGGCTAAGCGGTTAGTCCTCTTTGTGGCGGTAGTCGTCGCCCTCGTGGC
TCTCACCGTCGCTGAAGGTGAGGCCTCTGAGCAACTACAGTGTGAGCGCG
AGCTCCAGGAGCTCCAGGAGCGCGAGCTCAAGGCATGCCAGCAGGTCATG
GACCAGCAGCTCCGAGACATTAGCCCCGAGTGCCACCCCGTCGTCGTCAG
CCCGGTCGCGGGACAATACGAGCAGCAAATCGTGGTGCCGCCCAAGGGCG
GATCTTTCTACCCCGGCGAGACCACGCCACCGCAGCAACTCCAACAACGT
ATATTTTGGGGAATACCTGCACTACTAAAAAGGTATTACCCAAGTGTAAC
TTCTCCGCAGCAGGTTTCATACTATCCAGGCCAAGCTTCTCCGCAACGGC
CAGGACAAGGTCAGCAGCCAGGACAAGGGCAACAATCAGGACAAGGACAA
CAAGGGTACTACCCAACTTCTCCGCAACAGCCAGGACAATGGCAACAACC
GGAACAAGGGCAACCAGGGTACTACCCAACTTCTCCGCAGCAGCCAGGAC
AATTGCAACAACCAGC---------ACAAGGGCAGCAACCAGGACAAGGA
CAACAAGGTCGGCAGCCAGGACAAGGGCAACCAGGGTACTACCCAACTTC
TTCGCAGCTGCAGCCAGGACAATTGCAACAACCAGCACAAGGGCAACAAG
GGCAGCAACCAGGACAAGGGCAACAAGGTCAACAGCCAGGACAAGGGCAA
CAACCAGGACAAGGACAACAAGGTCAACAGCCAGGACAAGGGCAACAACC
AGGACAAGGGCAACAAGGTCAGCAGCTCGGACAAGGACAACAAGGGTACT
ACCCAACTTCTCTGCAACAGTCGGGACAAGGGCAACCAGGGTACTACCCA
ACTTCTCTGCAGCAGCTAGGACAAGGGCAATCAGGGTACTACCCAACTTC
TCCGCAGCAACCAGGACAAGGGCAGCAGCCAGGACAATTGCAACAACCAG
CACAAGGGCAGCAACCAGAACAAGGGCAACAAGGTCAGCAGCCAGGACAA
GGGCAACAAGGCCAGCAGCCGGGACAAGGGCAGCAACCGGGACAAGGGCA
ACCAGGGTACTACCCAACTTCTCCGCAGCAGTCAGGACAAGGGCAACCAG
GGTACTACCCAACTTCTTCGCAGCAGCCAACACAATCGCAGCAACCAGGA
CAAGGGCAACAAGGTCAGCAGGTAGGACAAGGGCAACAAGCTCAGCAGCC
AGGACAAGGGCAGCAACCGGGACAAGGGCAGCCAGGGTACTACCCAACTT
CTCCGCTGCAGTCAGGACAAGGGCAACCAGGGTACTACCTAACTTCTCCG
CAGCAATCAGGACAAGGGCAGCAGCCAGGACAATTGCAACAATCAGCACA
AGGGCAAAAAGGACAGCAACCAGGACAAGGTCAACAGCCAGGGCAAGGGC
AACAAGGTCAGCAGCCAGGACAAGGGCAACAAGGTCAGCAACCGGGGCAA
GGGCAGCCAGGGTACTACCCAACTTCTCCGCAGCAATCAGGACAAGGGCA
ACAGCCAGGACAATGGCAACAACCAGGACAAGGGCAACCAGGATACTACC
CAACTTCTCCGTTGCAGCCAGGACAAGGGCAACCAGGGTACGACCCAACT
TCTCCGCAACAGCCAGGACAAGGGCAGCAACCAGGACAATTGCAACAACC
AGCACAAGGGCAACAAGGGCAGCAACTAGCACAAGGGCAACAAGGGCAGC
AACCAGCACAAGTGCAACAAGGGCAGCAGCCAGCACAAGGGCAACAAGGT
CAGCAGCTAGGACAAGGGCAACAAGGTCAGCAGCCAGGACAAGGGCAGCA
ACCAGCACAAGGGCAACAAGGTCAGCAGCCAGGACAAGGGCAACAAGGTC
AGCAGCCAGGACAAGGGCAGCAACCGGGACAAGGGCAGCCATGGTACTAC
CCAACTTCTCCGCAGTCAGGACAAGGGCAACACCCAGGACAATGGCAACA
ACCAGGACAATGGCAACAACCAGGACAAGGGCAACAAGGTCAGCAACCGG
GGCAAGGGCAGCCAGGGTACTACCCAACTTCTCCGCAGCAATCAGGACAA
GGGCAACAGCCAGGACAATGGCAACAACCAGGACAAGGGCAACCAGGATA
CTACCCAACTTCTCCGTTGCAGCCAGGACAAGGGCAACCAGGGTACGACC
CAACTTCTCCGCAACAGCCAGGACAAGGGCAGCAACCAGGACAATTGCAA
CAACCAGCACAAGGGCAACAAGGGCAGCAACTAGCNCAAGGGCAACAAGG
GCAGCAACCAGCACAAGTGCAACAAGGGCAGCAGCCAGCACAAGGGCAAC
AAGGTCAGCAGCTAGGACAAGGGCAACAAGGTCAGCAGCCAGGACAAGGG
CA---------GCAACCAGCACAAGGGCAACAAGGTCAGCAGCCAGGACA
AGGGCAACAAGGTCAGCAGCCAGGACAAGGGCAGCAA---------CCGG
GACAAGGGCAGCCATGGTACTACCCAACTTCTCCGCAGGAGTCAGGACAA
GGGCAACAGCCAGGACAATGGCAACAACCAGGACAATGGCAACAACCAGG
ACAAGGGCAACCAGGGTACTACCTAACTT-CTCCGTTGCAGCTAGGACAA
GGGCAACAAGGGTACTACCCAACTTCTCTGCAACAACCAGGACAAGGGCA
GCAACCAGGACAATGGCAACAATCGGGACAAGGGCAACATGGGTACTACC
CAACTTCTCCGCAGCTGTCAGGACAAGGGCAACGGCCAGGACAATGGCTG
CAACCAGGACAAGGGCAACAAGGGTACTACCCAACTTCTCCGCAACAGTC
AGGACAAGGGCAACAACTAGGACAATGGCTGCAACCAGGACAAGGGCAAC
AAGGGTACTACCCAACTTCTCTGCAACAGACAGGACAAGGGCAGCAATCA
GGACAAGGGCAACAAGGCTACTACAGCTCATACCATGTTAGCGTGGAGCA
CCAGGCGGCCAGCCTAAAGGTGGCAAAGGCGCAGCAGCTCGCGGCACAGC
TGCCGGCAATGTGCCGGCTGGAGGGCGGCGACGCATTGTCGGCCAGCCAG
TGATAG
>1DX2.2
ATGGCTAAGCGGTTAGTCCTCTTTGTGGCGGTAGTCGTCGCCCTCGTGGC
TCTCACCGTCGCTGAAGGTGAGGCCTCTGAGCAACTACAGTGTGAGCGCG
AGCTCCAGGAGCTCCAGGAGCGCGAGCTCAAGGCATGCCAGCAGGTCATG
GACCAGCAGCTCCGAGACATTAGCCCCGAGTGCCACCCCGTCGTCGTCAG
CCCGGTCGCGGGACAATACGAGCAGCAAATCGTGATGCCGCCCAAGGGCG
GATCTTTCTACCCCGGCGAGACCACGCCACCGCAGCAACTCCAACAACGT
ATATTTTGGGGAATACCTGCACTACTAAAAAGGTATTACCCAAGTGTAAC
TTCTCCGCAGCAGGTTTCATACTATCCAGGCCAAGCTTCTCCGCAACGGC
CAGGACAAGGTCAGCAGCCAGGACAAGGGCAACAATCAGGACAAGGACAA
CAAGGGTACTACCCAACTTCTCCGCAACAGCCAGGACAATGGCAACAACC
GGAACAAGGGCAACCAGGGTACTACCCAACTTCTCCGCAGCAGCCAGGAC
AATTGCAACAACCAGC---------ACAAGGGCAGCAACCAGGACAAGGA
CAACAAGGTCGGCAGCCAGGACAAGGGCAACCAGGGTACTACCCAACTTC
TTCGCAGCTACAGCCAGGACAATTGCAACAACCAGCACAAGGGCAACAAG
GGCAGCAACCAGGACAAGGGCAACAAGGTCAACAGCCAGGACAAGGGCAA
CAACCAGGACAAGGACAACAAGGTCAACAGCCAGGACAAGGGCAACAACC
AGGACAAGGGCAACAAGGTCAGCAGCTCGGACAAGGACAACAAGGGTACT
ACCCAACTTCTCTGCAACAGTCGGGACAAGGGCAACCAGGGTACTACCCA
ACTTCTCTGCAGCAGCTAGGACAAGGGCAATCAGGGTACTACCCAACTTC
TCCGCAGCAACCAGGACAAGGGCAGCAGCCAGGACAATTGCAACAACCAG
CACAAGGGCAGCAACCAGAACAAGGGCAACAAGGTCAGCAGCCAGGACAA
GGGCAACAAGGCCAGCAGCCAGGACAAGGGCAGCAACCGGGACAAGGGCA
ACCAGGGTACTACCCAACTTCTCCGCAGCAGTCAGGACAAGGGCAACCAG
GGTACTACCCAACTTCTTCGCAGCAGCCAACACAATCGCAGCAACCAGGA
CAAGGGCAACAAGGTCAGCAGGTAGGACAAGGGCAACAAGCTCAGCAGCC
AGGACAAGGGCAGCAACTGGGACAAGGGCAGCCAGGGTACTACCCAACTT
CTCCGCTGCAGTCAGGACAAGGGCAATCAGGGTACTACCCAACTTCTCCG
CAGCAACCAGGACAAGGGCAGCAGCCAGGACAATTGCAACAACCAGCACA
AGGGCAG---------------------------CAACCAGAACAAGGGC
AACAAGGTCAGCAGCCAGGACAAGGGCAACAAGGCCAGCA----------
--------------------------------------------------
---GCCAGGACAAGGGCAGCAACCGGGACAAGGGCAACCAGGGTACTACC
CAACTTCTCCGCAGCAGTCAGGACAAGGGCAACCAGGGTACTACCCAACT
TCTTCGCAGCAGCCAACACAATCGCAGCAACCAGGACAA-----------
-------GGGCAACAAGGTCAGCAGGTAGGACAAGGGCAACAAGCTCAGC
AGCCAG---------GACAAGGGCAGCAACCGGGACAAGGGCAGCCAGGG
TACTACCCAACTTCTCCGCT---------GCAGTCAGGACAAGGGCA---
ACCAGGGTACTACCTAACTTCTCCGCAGC--AGTCAGG----ACAAGGGC
AGCAGCCAGGACAATTGCAACAATCAGCACAAGGGCAAAAAGGACA----
-----------GCAACCAGGACAAGGTCAACAGCCAGGGCAAGGGCAACA
AG---------GTCAGCAGCCAGGACAAGGGCAACAAGGTCAGCAACCGG
GGCAAGGGCAGCCAGGGTACTACCCAACTTCTCCGCAGCAATCAGGACAA
GGGCAACAGCCAGGACAATGGCAACAACCAGGACAAGGGCAACCAGGATA
CTACCCAACTTCTCCGTTGCAGCCAGGACAAGGGCAACCAGGGTACGACC
CAACTTCTCCGCAACAGCCAGGACAAGGGCAGCAACCAGGACAATTGCAA
CAACCAGCACAAGGGCAACAAGGGCAGCAACTAGCACAAGGGCAACAAGG
GCAGCAACCAGCACAAGTGCAACAAGGGCAGCAGCCAGCACAAGGGCAAC
AAGGTCAGCAGCTAGGACAAGGGCAACAAGGTCAGCAGCCAGGACAAGGG
CA---------GCAACCAGCACAAGGGCAACAAGGTCAGCAGCCAGGACA
AGGGCAACAAGGTCAGCAGCCAGGACAAGGGCAGCAA---------CCGG
GACAAGGGCAGCCATGGTACTACCCAACTTCTCCGCAGGAGTCAGGACAA
GGGCAACAGCCAGGACAATGGCAACAACCAGGACAATGGCAACAACCAGG
ACAAGGGCAACCAGGGTACTACCTAACTT-CTCCGTTGCAGCTAGGACAA
GGGCAACAAGGGTACTACCCAACTTCTCTGCAACAACCAGGACAAGGGCA
GCAACCAGGACAATGGCAACAATCGGGACAAGGGCAACATGGGTACTACC
CAACTTCTCCGCAGCTGTCAGGACAAGGGCAACGGCCAGGACAATGGCTG
CAACCAGGACAAGGGCAACAAGGGTACTACCCAACTTCTCCGCAACAGTC
AGGACAAGGGCAACAACTAGGACAATGGCTGCAACCAGGACAAGGGCAAC
AAGGGTACTACCCAACTTCTCTGCAACAGACAGGACAAGGGCAGCAATCA
GGACAAGGGCAACAAGGCTACTACAGCTCATACCATGTTAGCGTGGAGCA
CCAGGCGGCCAGCCTAAAGGTGGCAAAGGCGCAGCAGCTCGCGGCACAGC
TGCCGGCAATGTGCCGGCTGGAGGGCGGCGACGCATTGTCGGCCAGCCAG
TGATAG
>1DX2
ATGGCTAAGCGGTTAGTCCTCTTTGTGGCGGTAGTCGTCGCCCTCGTGGC
TCTCACCGTCGCTGAAGGTGAGGCCTCTGAGCAACTACAGTGTGAGCGCG
AGCTCCAGGAGCTCCAGGAGCGCGAGCTCAAGGCATGCCAGCAGGTCATG
GACCAGCAGCTCCGAGACATTAGCCCCGAGTGCCACCCCGTCGTCGTCAG
CCCGGTCGCGGGACAATACGAGCAGCAAATCGTGGTGC---CCAAGGGCG
GATCTTTCTACCCCGGCGAGACCACGCCACCGCAGCAACTCCAACAACGT
ATATTTTGGGGAATACCTGCACTACTAAAAAGGTATTACCCAAGTGTAAC
TTCTCCGCAGCAGGTTTCATACTATCCAGGCCAAGCTTCTCCGCAACGGC
CAGGACAAGGTCAGCAGCCAGGACAAGGGCAACAATCAGGACAAGGACAA
CAAGGGTACTACCCAACTTCTCCGCAACAGCCAGGACAATGGCAACAACC
GGAACAAGGGCAACCAGGGTACTACCCAACTTCTCCGCAGCAGCCAGGAC
AATTGCAACAACCAGC---------ACAAGGGCAGCAACCAGGACAAGGA
CAACAAGGTCGGCAGCCAGGACAAGGGCAACCAGGGTACTACCCAACTTC
TTCGCAGCTGCAGCCAGGACAATTGCAACAACCAGCACAAGGGCAACAAG
GGCAGCAACCAGGACAAGGGCAACAAGGTCAACAGCCAGGACAAGGGCAA
CAACCAGGACAAGGACAACAAGGTCAACAGCCAGGACAAGGGCAACAACC
AGGACAAGGGCAACAAGGTCAGCAGCTCGGACAAGGACAACAAGGGTACT
ACCCAACTTCTCTGCAACAGTCGGGACAAGGGCAACCAGGGTACTACCCA
ACTTCTCTGCAGCAGCTAGGACAAGGGCAATCAGGGTACTACCCAACTTC
TCCGCAGCAACCAGGACAAGGGCAGCAGCCAGGACAATTGCAACAACCAG
CACAAGGGCAGCAACCAGAACAAGGGCAACAAGGTCAGCAGCCAGGACAA
GGGCAACAAGGCCAGCAGCCAG----------------------------
--------------------------------------------------
--------------------------------------------------
--------------------------------------------------
--------------------------------------------------
--------------------------------------------------
--------------------------------------------------
--------------------------------------------------
--------------------------------------------------
--------------------------------------------------
--------GACAAGGGCAGCAACCGGGACAAGGGCAACCAGGGTACTACC
CAACTTCTCCGCAGCAGTCAGGACAAGGGCAACCAGGGTACTACCCAACT
TCTTCGCAGCAGCCAACACAATCGCAGCAACCAGGACAA-----------
-------GGGCAACAAGGTCAGCAGGTAGGACAAGGGCAACAAGCTCAGC
AGCCAG---------GACAAGGGCAGCAACCGGGACAAGGGCAGCCAGGG
TACTACCCAACTTCTCCGCT---------GCAGTCAGGACAAGGGCA---
ACCAGGGTACTACCTAACTTCTCCGCAGC--AGTCAGG----ACAAGGGC
AGCAGCCAGGACAATTGCAACAATCAGCACAAGGGCAAAAAGGACA----
-----------GCAACCAGGACAAGGTCAACAGCCAGGGCAAGGGCAACA
AG---------GTCAGCAGCCAGGACAAGGGCAACAAGGTCAGCAACCGG
GGCAAGGGCAGCCAGGGTACTACCCAACTTCTCCGCAGCAATCAGGACAA
GGGCAACAGCCAGGACAATGGCAACAACCAGGACAAGGGCAACCAGGATA
CTACCCAACTTCTCCGTTGCAGCCAGGACAAGGGCAACCAGGGTACGACC
CAACTTCTCCGCAACAGCCAGGACAAGGGCAGCAACCAGGACAATTGCAA
CAACCAGCACAAGGGCAACAAGGGCAGCAACTAGCACAAGGGCAACAAGG
GCAGCAACCAGCACAAGTGCAACAAGGGCAGCAGCCAGCACAAGGGCAAC
AAGGTCAGCAGCTAGGACAAGGGCAACAAGGTCAGCAGCCAGGACAAGGG
CA---------GCAACCAGCACAAGGGCAACAAGGTCAGCAGCCAGGACA
AGGGCAACAAGGTCAGCAGCCAGGACAAGGGCAGCAA---------CCGG
GACAAGGGCAGCCATGGTACTACCCAACTTCTCCGCAGGAGTCAGGACAA
GGGCAACAGCCAGGACAATGGCAACAACCAGGACAATGGCAACAACCAGG
ACAAGGGCAACCAGGGTACTACCTAACTT-CTCCGTTGCAGCTAGGACAA
GGGCAACAAGGGTACTACCCAACTTCTCTGCAACAACCAGGACAAGGGCA
GCAACCAGGACAATGGCAACAATCGGGACAAGGGCAACATGGGTACTACC
CAACTTCTCCGCAGCTGTCAGGACAAGGGCAACGGCCAGGACAATGGCTG
CAACCAGGACAAGGGCAACAAGGGTACTACCCAACTTCTCCGCAACAGTC
AGGACAAGGGCAACAACTAGGACAATGGCTGCAACCAGGACAAGGGCAAC
AAGGGTACTACCCAACTTCTCTGCAACAGACAGGACAAGGGCAGCAATCA
GGACAAGGGCAACAAGGCTACTACAGCTCATACCATGTTAGCGTGGAGCA
CCAGGCGGCCAGCCTAAAGGTGGCAAAGGCGCAGCAGCTCGCGGCACAGC
TGCCGGCAATGTGCCGGCTGGAGGGCGGCGACGCATTGTCGGCCAGCCAG
TGATAG
>1DX2.1
ATGGCTAAGCGGTTAGTCCTCTTTGTGGCGGTAGTCGTCGCCCTCGTGGC
TCTCACCGTCGCTGAAGGTGAGGCCTCTGAGCAACTACAGTGTGAGCGCG
AGCTCCAGGAGCTCCAGGAGCGCGAGCTCAAGGCATGCCAGCAGGTCATG
GACCAGCAGCTCCGAGACATTAGCCCCGAGTGCCACCCCGTCGTCGTCAG
CCCGGTCGCGGGACAATACGAGCGGCAAATCGTGGTGCCGCCCAAGGGCG
GATCTTTCTACCCCGGCGAGACCACGCCACCGCAGCAACTCCAACAACGT
ATATTTTGGGGAATACCTGCACTACTAAAAAGGTATTACCCAAGTGTAAC
TTCTCCGCAGCAGGTTTCATACTATCCAGGCCAAGCTTCTCCGCAACGGC
CAGGACAAGGTCAGCAGCCAGGACAAGGGCAACAATCAGGACAAGGACAA
CAAGGGTACTACCCAACTTCTCCGCAACAGCCAGGACAATGGCAACAACC
GGAACAAGGGCAACCAGGGTACTACCCAACTTCTCCGCAGCAGCCAGGAC
AATTGCAACAACCAGC---------ACAAGGGCAGCAACCAGGACAAGGA
CAACAAGGTCAGCAGCCAGGACAAGGGCAACCAGGGTACTACCCAACTTC
TTCGCAGCTGCAGCCAGGACAATTGCAACAACCAGCACAAGGGCAACAAG
GGCAGCAACCAGGACAAGGGCAACAAGGTCAACAGCCAGGACAAGGGCAA
CAACCAGGACAAGGACAACAAGGTCAACAGCCAGGACAAGGGCAACAACC
AGGACAAGGGCAACAAGGTCAGCAGCTCGGACAAGGACAACAAGGGTACT
ACCCAACTTCTCTGCAACAGTCGGGACAAGGGCAACCAGGGTACTACCCA
ACTTCTCTGCAGCAACTAGGACAAGGGCAATCAGGGTACTACCCAACTTC
TCCGCAGCAACCAGGACAAGGGCAGCAGCCAGGACAATTGCAACAACCAG
CACAAGGGCAGCAACCAGGACAAGGGCAACAAGGTCAGCAGCCAGGACAA
GGGCAACAAGGCCAGCAGCCAG----------------------------
--------------------------------------------------
--------------------------------------------------
--------------------------------------------------
--------------------------------------------------
--------------------------------------------------
--------------------------------------------------
--------------------------------------------------
--------------------------------------------------
--------------------------------------------------
--------GACAAGGGCAGCAACCGGGACAAGGGCAACCAGGGTACTACC
CAACTTCTCCGCAGCAGTCAGGACAAGGGCAACCAGGGTACTACCCAACT
TCTTCGCAGCAGCCAACACAATCGCAGCAACCAGGACAA-----------
-------GGGCAACAAGGTCAGCAGGTAGGACAAGGGCAACAAGCTCAGC
AGCCAG---------GACAAGGGCAGCAACCGGGACAAGGGCAGCCAGGG
TACTACCCAACTTCTCCGCA---------GCAGTCAGGACAAGGGCA---
ACCAGGGTACTACCTAACTTCTCCGCAGC--AGTCAGG----ACAAGGGC
AGCAGCCAGGACAATTGCAACAATCAGCACAAGGGCAAAAAGGACA----
-----------GCAACCAGGACAAGGTCAACAGCCAGGGCGAGGGCAACA
AG---------GTCAGCAGCCAGGACAAGGGCAACAAGGTCAGCAACCGG
GGCAAGGGCAGCCAGGGTACTACCCAACTTCTCCGCAGCAATCAGGACAA
GGGCAACAGCCAGGACAATGGCAACAACCAGGACAAGGGCAACCAGGATA
CTACCCAACTTCTCCGTTGCAGCCAGGACAAGGGCAACCAGGGTACGACC
CAACTTCTCCGCAACAGCCAGGACAAGGGCAGCAACCAGGACAATTGCAA
CAACCAGCACAAGGGCAACAAGGGCAGCAACTAGCACAAGGGCAACAAGG
GCAGCAACCAGCACAAGTGCAACAAGAGCAGCAGCCAGCACAAGGGCAAC
AAGGTCAGCAGCTAGGACAAGGGCAACAAGGTCAGCAGCCAGGACAAGGG
CAACAAGGGCAGCAACCAGCACAAGGGCAACAAGGTCAGCAGCCAGGACA
AGGGCAACAAGGTCAGCAGCCAGGACAAGGGCAGCAA---------CCGG
GACAAGGGCAGCCATGGTACTACCCAACTTCTCCGCAGGAGTCA------
------------GGACAAGGGCAACAGCCAGGACAATGGCAACAACCAGG
ACAAGGGCAACCAGGGTACTACCTAACTT-CTCCGTTGCAGCTAGGACAA
GGGCAACAAGGGTACTACCCAACTTCTCTGCAACAACCAGGACAAGGGCA
GCAACCAGGACAATGGCAACAATCGGGACAAGGGCAACATGAGTACTACC
CAACTTCTCCGCAGCTGTCAGGACAAGGGCAACGGCCAGGACAATGGCTG
CAACCAGGACAAGGGCAACAAGGGTACTACCCAACTTCTCCGCAACAGTC
AGGACAAGGGCAACAACTAGGACAATGGCTGCAACCAGGACAAGGGCAAC
AAGGGTACTACCCAACTTCTCTGCAACAGACAGGACAAGGGCAGCAATCA
GGACAAGGGCAACAAGGCTACTACAGCTCATACCATGTTAGCGTGGAGCA
CCAGGCGGCCAGCCTAAAGGTGGCAAAGGCGCAGCAGCTCGCGGCACAGC
TGCCGGCAATGTGCCGGCTGGAGGGCGGCGACGCATTGTCGGCCAGCCAG
TGATAG
>1DX5
ATGGCTAAGCGGTTAGTCCTCTTTGTGGCGGTAGTCGTCGCCCTCGTGGC
TCTCACCGTCGCTGAAGGTGAGGCCTCTGAGCAACTACAGTGTGAGCGCG
AGCTCCAGGAGCTCCAGGAGCGCGAGCTCAAGGCATGCCAGCAGGTCATG
GACCAACAGCTCCGAGACATTAGCCCCGAGTGCCACCCCGTCGTCGTCAG
CCCGGTCGCGGGACAATACGAGCAGCAAATCGTGGTGCCGCCCAAGGGCG
GATCTTTCTACCCCGGCGAGACCACGCCACCGCAGCAACTCCAACAACGT
ATATTTTGGGGAATACCTGCACTACTAAAAAGGTATTACCCAAGTGTAAC
TTGTCCGCAGCAGGTTTCATACTATCCAGGCCAAGCTTCTCCGCAACGGC
CAGGACAAGGTCAGCAGCCAGGACAAGG------------------ACAA
CAAGGGTACTACCCAACTTCTCCGCAACAGCCAGGACAATGGCAACAACC
GGAACAAGGGCAACAAGGGTACTACCCAACTTCTCCGCAGCAGCCAGGAC
AATTGCAACAACCAGC---------ACAAGGGCAGCAACCAGGACAAGGG
CAACAAGGTCAGCAGCCAGGACAAGGGCAACCAGGGTACTACCCAACTTC
TTCGCAGCTGCAGCCAGGACAATTGCAACAACCAGCACAAGGGCAACAAG
GGCAGCAACCAGGACAAGCGCAACAAGGTCAACAGCCAGGACAAGGGCAA
CAACCAGGACAAGGACAACAAGGTCAACAGCCAGGACAAGGGCAACAACC
AGGACAAGGGCAACAAGGTCAGCAGCTCGGACAAGGACAACAAGGGTACT
ACCCAACTTCTCTGCAACAGTCGGGACAAGGGCAACCAGGGTACTACCCA
ACTTCTCTGCAGCAGCTAGGACAAGGGCAATCAGGGTACTACCCAACTTC
TCCGCAGCAACCAGGACAAGGGCAGCAGCCAGGACAATTGCAACAACCAG
CACAAGGGCAGCAACCAGGACAAGGGCAACAAGGTCAGCAGCCAGGACAA
GGGCAACAAGGCCAGCAGCCAG----------------------------
--------------------------------------------------
--------------------------------------------------
--------------------------------------------------
--------------------------------------------------
--------------------------------------------------
--------------------------------------------------
--------------------------------------------------
--------------------------------------------------
--------------------------------------------------
--------GACAAGGGCAGCAACCGGGACAAGGGCAACCAGGGTACTACC
CAACTTCTCCGCAGCAGTCAGGACAAGGGCAACCAGGGTACTACCCAACT
TCTTCGCAGCAGCCAACACAATCGCAGCAACCAGGACAA-----------
-------GGGCAACAAGGTCAGCAGGTAGGACAAGGGCAACAAGCTCAGC
AGCCAG---------GACAAGGGCAGCAACCGGGACAAGGGCAGCCAGGG
TACTACCCAACTTCTCCGCA---------GCAGTCAGGACAAGGGCA---
ACCAGGGTACTACCTAACTTCTCCGCAGC--AGTCAGG----ACAAGGGC
AGCAGCCAGGACAATTGCAACAATCAGCACAAGGGCAAAAAGGACA----
-----------GCAACCAGGACAAGGTCAACAGCCAGGGCAAGGGCAACA
AG---------GTCAGCAGCCAGGACAAGGGCAACAAGGTCAGCAACCGG
GGCAAGGGCAGCCAGGGTACTACCCAACTTCTCCGCAGCAATCAGGACAA
GGGCAACAGCCAGGACAATGGCAACAACCAGGACAAGGGCAACCAGGATA
CTACCCAACTTCTCCGTTGCAGCCAGGACAAGGGCAACCAGGGTACGACC
CAACTTCTCCGCAACAGCCAGGACAAGGGCAGCAACCAGGACAATTGCAA
CAACCAGCACAAGGGCAACAAGGGCAGCAACTAGCACAAGGGCAACAAGG
GCAGCAACCAGCACAAGTGCAACAAGGGCAGCAGCCAGCACAAGGGCAAC
AAGGTCAGCAGCTAGGACAAGGGCAACAAGGTCAGCAGCCAGGACAAGGG
CAACAAGGGCAGCAACCAGCACAAGGGCAACAAGGTCAGCAGCCAGGACA
AGGGCAACACGGTCAGCAGCCAGGACAAGGGCAACAAGGTCAGCAGCCAG
GACAAGGGCAGCAACCGGGACAAGGGCAGCCATGGTACTACCCAACTTCT
CCGCAGGAGTCAGGACAAGGGCAACAGCCAGGACAATGGCAACAACCAGG
ACAAGGGCAACCAGGGTACTACCTAACTTTCTCCGTTGCAGCTAGGACA-
GGGCAACAAGGGTACTACCCAACTTCTCTGCAACAACCAGGACAAGGGCA
GCAACCAGGACAATGGCAACAATCGGGACAAGGGCAACATTGGTACTACC
CAACTTCTCCGAAGCTGTCAGGACAAGGGCAACGGCCAGGACAATGGCTG
CAACCAGGACAAGGGCAACAAGGGTACTACCCAACTTCTCCGCAACAGCC
ACCACAAGGGCAACAACTAGGACAATGGCTGCAACCAGGACAAGGGCAAC
AAGGGTACTACCCAACTTCTCTGCAACAGACAGGACAAGGGCAGCAATCA
GGACAAGGGCAACAAGGCTACTACAGCTCATACCATGTTAGCGTGGAGCA
CCAGGCGGCCAGCCTAAAGGTGGCAAAGGCGCAGCAGCTCGCGGCACAGC
TGCCGGCAATGTGCCGGCTGGAGGGCGGCGACGCATTGTCGGCCAGCCAG
TGATAG
>1SBX2.9
ATGGCTAAGCGGTTGGTCCTCTTTGTAGCGATAGTCGTCGCCCTCGTGGC
TCTCACCGTCGCTGAAGGTGAGGCCTCTGGGCAACTACAGTGTGAGCGCG
AGCTCCAGGAG---------CGCGAGCTCGAGGCATGCCAGCAGGTCATG
GACCAGCAGCTCCGAGACATTAGCCCCGAGTGCCACCCCGTCGTCGTCAG
CCCGGTCGCGGGACAATACGAGCAGCAAATCATGGTGCCGCCCAAGGGCG
GATCTTCCTACCCCGGCGACACCACGCCACTGCAGCAACTCCAACAAAGT
ATATTTTGGGGAATACCTGCACTACTAAAAAGGTATTATCCAAGTGTAAC
TTCTTCGCAGCAGGTTTCATACTATCCAGGCCAAGCTTCTCCGCAACGGC
CAGGACAAGGTCAGCAGCCAGGACAAGGGCAACAATCAGGACAAAGACAA
CAAGGATATTACCCAACTTCTCCGCAACAGCCAGGACAATGGCAACAACC
GGAACTAGGGCAACCAAGGTACTACCCAACTTCTCCGCAGCAGTCAGGAC
AATTGCAACAACCAGCACAAGGGCAACAAGGGCAGCAACCAGGACAAGGA
CAACAAGGTCAGCAACCAGGACAAAGGCAATCAGGGTACTACCCAACTTC
TTCGCAGCTGCAGCCAGGACAATTGCAACAACCAGTACAAGGGCATCAA-
--------------------------------------------------
---CCAGCACAAGGGCAACAAGGTCAACAGCCAGGACAAGGGCAACAACC
AGGACAAGGGCAGCAAGGTCAACAGCTCGAACAAAGACAACAAGGGTACT
ACCCAACTTCTCTGCAGCAGTCGGGACAAGGGCAACCAGGGTACTACCCA
ACTTCTCTGCAGCAGTCAGGACAAGGGCAATCAGGGTACTACCCAACTTC
TCCGCAGCAACCAGGACAAGGGCAGCAGCCAGGACAATTGCAACAACCAG
CACAAGGGCAGCAACCAGGACAAGGGCAACAGGGTCAGCAGCCAGGACAA
GGGCAACAAGGCCAGCAGCCAGGGCAAGGGCAGCAACCGGGACAAGGGCA
GCCAGGGTACTACCCAACTTCTCCGCAGCAGTCAGGACAAGGGCAACCAG
GGTACTACCCAACTTCTTCGCAGCAGCCAGGACAATCGCAGCAACCAGGA
CAAGGGCAACAAGGTCAGCAACTAGGACAAGGGCAACAAGCTCAGCTGCC
AGGACAAGGGCAGCAACCGGGACAAGGGCAGCCAGGGTACTACCCAACTT
CTCCGCAGCAGTCAGGACAAGGGCAACCAGGATACTACCTAACTTCTCCG
CAGCAGCCAAGACAAGGGCAGCAGCCAGGACAATTGCAACAATCGGCACA
AGGGCAAGAAGGACAGCAACCAGGACAAGGGCAACAAGATCAACAGCCAG
GACAAGGGCAACAAGGTCAGCAGCCAGGACAAGGGCAACAAGGTCAGCAA
CCGGGACAAGGGCAGCCAGGGTACTACCCAACTTCTCTGCAGCTGTTAGG
ACAAGGGCAACAAGGTCAGCAGCTCGGACAAGGACAACAAGGGTACTACC
CAACTTCTCTGCAACAGTCGGGACAAGGGCAACCAGGGTACTACCCAACT
TCTCCGTTGCAGCCAGGACAAGGGCAACCAGGGTACGACCCAACTTCTCA
GCAACAGCCAGGACAAGGGCAGCAGCCAGGACAATTGCAACAACCAGCAC
AAGGGC---------AACAAGGGCAGCAACTAGCACAAGGGCAACAAGGG
CAGCAACCACCACAAGGTCAACAATCGGGACAAGGGCAACAAGGGCAGCA
ACCAGCACAAGGGCAACAAGGTCAACAGCCAACACAAGGGCAACAAGGTC
AGCAGCCAACACAAGGGCAGCAACCGGGACAAGGGCAATCAGGGTA----
-----------CTACCCAACTTCTCTGCAGGAGTCAGGACAAGGGCAACA
GCCTGGACAATGGCAACAACCAGGACAAGGGCAACAAGGTCAGCAGCTCG
GACAAGGACAACAAGGGTACTACCCAACTTCTCTGCAACAGTCAGGACAA
G------------------------------------GGCAACCAGGGTA
CTACCCAACTTCTCCGTTGCAGCCAGGACAAGGGCAACCAGGGTACGACG
CAACTTCTCCGCAACAGCCAGGACAAGGGCAGCAGCCAGGACAATTGCAA
CAACCAGCACAAGGGCAACAAGGGCAGCAACTAGCACAAGGGCAACAAGG
GCAGCAACCAGCACAAGGGCAACAAGGTCAACAACCAGGACAAGGGCAAC
AAGGGCAGCAACCAGCACAAGGGCAACAAGGTCAACAGCCAG--------
-------------------CACAAGGGCAACAAGGTCAACAACCAGCACA
AGGGCA---------------------------GCAA---------CCGG
GACAAGGGCAGTTAGGGTACTACCCAACTTCTCCGCATGAGTCA------
------------GGACAAGGGCAACAGCCAGGACAATGGCAACAACCAGG
ACAAGGGCAACCAGGGTACTACCTAACTT-CTCCATTGCAGCCAGGACAA
GGGCGACAAGGGTACTACCCAACTTCTATGCAGCAACCAGGACAAGGGCA
GCAACCAGGACAATGGCAACAATCAGGACAAGGGCAACAAGGGTACTACC
CAACTTCTCCGCAGCTGTCAGGGCAAGGGCAACAGCCAGGACAATGGCTG
CAACCAGGACAAGGGCAACAAGGGTACTACCCAACTTCTCCGCAACAGTC
AGGACAAGGGCAACAGTCAGGACAATGGCTGCAACCAGGACAAGGGCAAC
AAGGGTACTACCCAACTTCTCCGCAACAGCCAGGACAAGGGCAGCAATCA
GGACAAGGGCAACAAGGCTACTACAGCTCATACCATGTTAGCGCGGAGCA
CCAGGCGGCCAGCCTAAAGGTGGCAAAGGCGCAGCAGCTCGCGGCACAGC
TGCCGGCAATGTGCCGGCTGGAGGGCGGTGACGCATTGTCGGCTAGCCAG
TGATAG
>1SLX2.9
ATGGCTAAGCGGTTGGTCCTCTTTGTAGCGATAGTCGTCGCCCTCGAGGC
TCTCACCGTCGCTGAAGGTGAGGCCTCTGGGCAACTACAGTGTGAGCGCG
AGCTCCAGGAG---------CGCGAGCTCAAGGCATGCCAGCAGGTCATG
GACCAGCGGCTCCGAGACATTAACCCCGAGTGCCACCCCGTCGTCGTCAG
CCCGGTCGCGGGACAATACGAGCAGCAAATCATGGTGCCGCCCAAGGGCG
GATCTTCCTACCCCGGCGACACCACGCCACTGCAGCAACTCCAACAAAGT
ATATTTTGGGGAATACCTGCACTACTAAAAAGGTATTATCCAGGTGTAAC
TTCTTCGCAGCAGGTTTCATACTATCCAGGCCAAGCTTCTCCGCAACGGC
CAGGACAAGGTCAGCAGCCAGGACAAGGGCAACAATCAGGACAAAGACAA
CAAGGATATTACCCAACTTCTCCGCAACAGCCAGGACAATGGCAACAACC
GGAACAAGGGCAACCAAGGTACTACCCAACTTCTCCGCAGCAGTCAGGAC
AATTGCAACAACCAGCGCAAGGGCAACAAGGGCAGCAACCAGGACAAGGA
CAACAAGGTCAGCAACCAGGACAAGGGCAATCAGGGTACTACCCAACTTC
TTCGCAGCTGCAGCCAGGACAATTGCAACAACCAGTACAAGGGCATCAA-
--------------------------------------------------
---CCAGCACAAGGGCAACAAGGTCAACAGCCAGGACAAGGGCAACAACC
AGGACAAGGGCAACAAGGTCAACAGCTCGAACAAGGACAACAAGGGTACT
ACCCAACTTCTCTGCAGCAGTCGGGACAAGGGCAACCAGGGTACTACCCA
ACTTCTCTGCAGCAGTCAGGACAAGGGCAATCAGGGTACTACCCAACTTC
TCCGCAGCAACCAGGACAAGGGCAGCAGCCAGGACAATTGCAACAACCAG
CACAAGGGCAGCAACCAGGACAAGGGCAACAGGGTCAGCAGCCAGGACAA
GGGCAACAAGGCCAGCAGCCAGGACAAGGGCAGCAACCGGGACAAGGGCA
GCCAGGGTACTACCCAACTTCTCCGCAGCAGTCAGGACAAGGGCAACCAG
GGTACTACCCAACTTCTTCGCAGCAGCCAGGACAATCGCAGCAACCAGGA
CAAGGGCAACAAGGTCAGCAACTAGGACAAGGGCAACAAGCTCAGCTGCC
AGGACAAGGGCAGCAACCGGGACAAGGGCAGCCAGGGTACTACCCAACTT
CTCCGCAGCAGTCAGGACAAGGGCAACCAGGATACTACCTAACTTCTCCG
CAGCAGCCAGGACAAGGGCAGCAGCCAGGACAATTGCAACAATCGGCACA
GGGGCAAGAAGGACAGCAACCAGGACAAGGGCAACAAGATCAACAGCCAG
GACAAGGGCAACAAGGTCAGCAGCCAGGACAAGGGCAACAAGGTCAGCAA
CCGGGACAAGGGCAGCCAGGGTACTACCCAACTTCTCTGCAGCTGTTAGG
ACAAGGGCAACAAGGTCAGCAGCTCGGACAAGGACAACAAGGGTACTACC
CAACTTCTCTGCAACAGTCGGGACAAGGGCAACCAGGGTACTACCCAACT
TCTCCGTTGCAGCCAGGACAAGGGCAACCAGGGTACGACCCAACTTCTCA
GCAACAGCCAGGACAAGGGCAGCAGCCAGGACAATTGCAGCAACCAGCAC
AAGGGC---------AACAAGGGCAGCAACTAGCACAAGGGCAACAAGGG
CAGCAACCACCACAAGGTCAACAATCAGGACAAGGGCAACAAGGGCAGCA
ACCAGCACAAGGGCAACAGGGTCAACAGCCAACACAAGGGCAACAAGGTC
AGCAGCCAACACAAGGGCAGCAACCGGGACAAGGGCAGTCAGGGTA----
-----------CTACCCAACTTCTCTGCAGGAGTCAGGACAAGGGCAACA
GCCTGGACAGTGGCAACAACCAGGACAAGGGCAACAAGGTCAGCAGCTCG
GACAAGGACAACAAGGGTACTACCCAACTTCTCTGCAACAGTCAGGACAA
G------------------------------------GGCAACCAGGGTA
CTACCCAACTTCTCCGTTGCAGCCAGGACAAGGGCAACCAGGGTACGACG
CAACTTCTCCGCAACAGCCAGGACAAGGGCAGCAGCCAGGACAATTGCAA
CAACCAGCACAAGGGCAACAAGGGCAGCAACTAGCGCAAGGGCAACAAGG
GCAGCAACCAGCACAAGGGCAACAAGGTCAACAACCAGGACAAGGGCAAC
AAGGGCAGCAACCAGCACAAGGGCAACAAGGTCAACAGCCAG--------
-------------------CACAAGGGCAACAAGGTCAACAGCCAGCACA
AGGGCA---------------------------GCAA---------CCGG
GACAAGGGCAGTTAGGGTACTACCCAACTTCTCCGCATGAGTCA------
------------GGACAAGGGCAACAGCCAGGACAATGGCAACAACCAGG
ACAAGGGCAACCAGGGTACTACCTAACTT-CTCCATTGCAGCCAGGACAA
GGGCGACAAGGGTACTACCCAACTTCTATGCAGCAACCAGGACAAGGGCA
GCAACCAGGACAATGGCAACAATCAGGACAAGGGCAACAAGGGTACTACC
CAACCTCTCCGCAGCTGTCAGGACAAGGGCAACAGCCAGGACAATGGCTG
CAACCCGGACAAGGGCAACAAGGGTACTACCCAACTTCTCCGCAACAGTC
AGGACAAGGGCAACAGTCAGGACAATGGCTGCAACCAGGACAAGGGCAAC
AAGGGTACTACCCAACTTCTCCGCAACAGCCAGGACAAGGGCAGCAATCA
GGACAAGGGCAGCAAGGCTACTACAGCTCATACCATGTTAGCGCGGAGCA
CCAGGCGGCCAGCCTAAAGGTGGCAAAGGCGCAGCAGCTCGCGGCACAGC
TGCCGGCAATGTGCCGGCTGGAGGGCGGTGACGCATTGTCGGCTAGCCAG
TGATAG
>1SSHX2.9
ATGGCTAAGCGGTTAGTCCTCTTTGTAGCGATAGTCGTCGCCCTCGTGGC
TCTCACCGTCGCTGAAGGTGAGGCCTCTGGGCAACTACAGTGTGAGCGCG
AGCTCCAGGAG---------CGCGAGCCCAAGGCATGCCAGCAGGTCATG
GACCAGCAGCTCCGAGACATTAGCCCCGAGTGCCACCCCGTCGTCGTCAG
CCCGGTCGCGGGACAATACGAGCAGCAAATCATGGTGCCGCCCAAGGGCG
GATCTTCCTACCCCGGCGACACCACGCCACTGCAGCAACTCCAACAAAGT
ATATTTTGGGGAATACCTGCACTACTAAAAAGGTATTATCCAAGTGTAAC
TTCTTCGCAGCAGGTTTCATACTATCCAGGCCAAGCTTCTCCGCAACGGC
CAGGACAAGGTCAGCAGCCAGGACAAGGGCAACAATCAGGACAAAGACAA
CAAGGATATTACCCAACTTCTCCGCAACAGCCAGGACAATGGCAACAACC
GGAACAAGGGCAACCAAGGTACTACCCAACTTCTCCGCAGCAGCCAGGAC
AATTGCAACAACCAGCACAAGGGCAACAAGGGCAGCAACCAGGACAAGGA
CAACAAGGTCAGCAACCAGGACAAGGGCAATCAGGGTACTACCCAACTTC
TTCGCAGCTGCAGCCAGGACAATTGCAACAACCAGTACAAGGGCATCAA-
--------------------------------------------------
---CCAGCACAAGGGCAACAAGGTCAACAGCCAGGACAAGGGCAACAACC
AGGACAAGGGCAACAAGGTCAACAGCTCGAACAAGGACAACAAGGGTACT
ACCCAACTTCTCTGCAGCAGTCGGGACAAGGGCAACCAGGGTACTACCCA
ACTTCTCTGCAGCAGTCAGGACAAGGGCAATCAGGGTACTACCCAACTTC
TCCGCAGCAACCAGGACAAGGGCAGCAGCCAGGACAATTGCAACAACCAG
CACAAGGGCAGCAACCAAGACAAGGGCAACAGGGTCAGCAGCCAGGACAA
GGGCAACAAGGCCAGCAGCCAGGACAAGGGCAGCAACCGGGACAAGGGCA
GCCAGGGTACTACCCAACTTCTCCGCAGCAGTCAGGACAAGGGCAACCAG
GGTACTACCCAACTTCTTCGCAGCAGCCAGGACAATCGCAGCAACCAGGA
CAGGGGCAACAAGGTCAGCAACTAGGACAAGGGCAACAAGCTCAGCTGCC
AGGACAAGGGCAGCAACCGGGACAAGGGCAGCCAGGGTACTACCCAACTT
CTCCGCAGCAGTCAGGACAAGGGCAACCAGGATACTACCTAACTTCTCCG
CAGCAGCCAAGACAAGGGCAGCAGCCAGGACAATTGCAACAATCGGCACA
AGGGCAAGAAGGACAGCAACCAGGACAAGGGCAACAAGATCAACAGCCAG
GACAAGGGCAACAAGGTCAGCAGCCAGGACAAGGGCAACAAGGTCAGCAA
CCGGGACAAGGGCAGCCAGGGTACTACCCAACTTCTCTGCAGCTGTTAGG
ACAAGGGCAACAAGGTCAGCAGCTCGGACAAGGACAACAAGGGTACTACC
CAACTTCTCTGCAACAGTCGGGACAAGGGCAACCAGGGTACTACCCAACT
TCTCCGTTGCAGCCAGGACAAGGGCAACCAGGGTACGACCCAACTTCTCA
GCAACAGCCAGGACAAGGGCAGCAGCCAGGACAATTGCAACAACCAGCAC
AAGGGC---------AACAAGGGCAGCAACTAGCACAAGGGCAACAAGGG
CAGCAACCACCACAAGGTCAACAATCAGGACAAGGGCAACAAGGGCAGCA
ACCAGCACAAGGGCAACAAGGTCAACAGCCAACACAAGGGCAACAAGGTC
AGCAGCCAACACAAGGGCAGCAACCGGGACAAGGGCAGTCAGGGTA----
-----------CTACCCAACTTCTCCGCAGGAGTCAGGACAAGGGCAACA
GCCTGGACAATGGCAACAACCAGGACAAGGGCAACAAGGTCAGCAGCTCG
GACAAGGACAACAAGGGTACTACCCAACTTCTCTGCAACAGTCAGGACAA
G------------------------------------GGCAACCAGGGTA
CTACCCAACTTCTCCGTTGCAGCCAGGACAAGGGCAACCAGGGTACGACG
CAACTTCTCCGCAACAGCCAGGACAAGGGCAGCAGCCAGGACAATTGCAA
CAACCAGCACAAGGGCAACAAGGGCAGCAACTAGCACAAGGGCAACAAGG
GCAGCAACCAGCACAAGGGCAACAAGGTCAACAACCAGGACAAGGGCAAC
AAGGGCAGCAACCAGCACAAGGGCAACAAGGTCAACAGCCAG--------
-------------------CACAAGGGCAACAAGGTCAACAGCCAGCACA
AGGGCAACAAGGTCAACAGCCAGCACAAGGGCAGCAA---------CCGG
GACAAGGGCAGTTAGGGTACTACCCAACTTCTCCGCATGAGTCA------
------------GGACAAGGGCAACAGCCAGGACAATGGCAACAACCAGG
ACAAGGGCAACCAGGGTACTACCTAACTT-CTCCATTGCAGCCAGGACAA
GGGCGACAAGGGTACTACCCAACTTCTATGCAGCAACCAGGACAAGGGCA
GCAACCAGGACAATGGCAACAATCAGGACAAGGGCAACAAGGGTACTACC
CAACTTCTCCGCAGCTGTCAGGACAAGGGCAACAGCCAGGACAATGGCTG
CAACCAGGACAAGGGCAACAAGGGTACTACCCAACTTCTCCGCAACAGTC
AGGACAAGGGCAACAGTCAGGACAATGGCTGCAACCAGGACAAGGGCAAC
AAGGGTACTACCCAACTTCTCCGCAACAGCCAGGACAAGGGCAGCAATCA
GGACAAGGGCAACAAGGCTACTACAGCTCATACCATGTTAGCGCGGAGCA
CCAGGCGGCCAGCCTAAAGGTGGCAAAGGCGCAGCAGCTCGCGGCACAGC
TGCCGGCAATGTGCCGGCTGGAGGGCGGTGACGCATTGTCGGCCAGCCAG
TGATAG
