# Supplementary material for: Novel variants of HMW glutenin subunits from Aegilops section Sitopsis species in relation to evolution and wheat breeding
Source: BMC Plant Biol. 2012 May 30;12:73. doi: 10.1186/1471-2229-12-73 (PMC3441382; doi:10.1186/1471-2229-12-73)
Supplement: Additional file 3 — Full alignment of promoter sequences of Aegilops species with those ofGlu-A1, Glu-B1andGlu-D1.Description: The similarity was showed by different color. The deletions were showed by gaps. [file 1471-2229-12-73-S3.fas]

>AX2
AGGGAAAGACAATGGACATGCAGAGAGGCAAGGGCGGGGAAGAAACACTT
GGAGATCATAAAACAAGATAAGAGGTTAAACATAGGAGGAGGATATAATG
GACAATTAAA-TCTGCATTAATT-AACTCATTTGGGAAGTAAACAAATTC
TTTATTCTG-TGTAAATCAAACTATTTGACGCGTATTTTCTCTGAAGATC
ATATATTAATTTTAGACATGG-----------TTTGG-TTAG-TTCATTT
-GTCACGGAAAGGTGTTTCCATAAGTCCAAAATTCTACCAACTTTTT-TG
TACGGCGCGTCATAGCATAGATAGATGTTGTGAGTCACTGGATAGATATT
GTGAGTCATAGGATGGATTTGTGTTGCCGGGAAATCCCGACTAACATGAC
AATCAACAAAACCTGAAATGGCCTTTAGGAG-------TTATCCATTTAC
TTGTTTCATGCAGGCTACCTTCCACTACTC-GACATGCTTAGAAGCATTG
AGTG----------------------------------------------
-------GCCGCAGATTTGCAAAAGCAATGGCTAACGGACACATATTCTG
CCAAACCCCAAGAAGGAT-AATCACTTCTCTTAGATAAAAA-GGAACAGA
CCAATATACAAAC-ATCCACACTTCTGGAAACAATACAC------CAGAA
CTAGGATTAAGCCGATTACGTGGCTTTAGCAGACCGTCCAAAAATCTGTT
TTACAAAGCTCCAATTGCTCCTTGCTTATCCAGCT-TTTTTTGTGTT-GG
CAAACTACA-CTTTTTCAACCGATTTTGTTCTTCTCACACTTTCTTCTTA
G-GCTAAACAAACCTTACCGTGCACGCAGCCATGGTCCTGAATCTTCACC
TCGTCCCTATAAAAGCCTAGCCAACCTTCACAATCTCTTCATCACCCACA
ACACCGAGCATC-ACAAACTAGAGATCAATTCACCGACAGTCCACCGAGA
T-GACTAAGCGGTTGGTTCTTTTTGCGGCGGTAGTCGTCGCCCTTGTGGC
TCTCACCGCTGCTGAAGGTGAGGCCTCTGGGCAACTACAGTGTGAGCGC-
--------GAGCTCCAGGAGCACTCGCTTAAGGCATGCCGACAGGTCGTA
GA------------------------------------------------
------CCAGCAGCTCCGAGACGTTAGCCCCGAGTGCCAACCCGTCGGCG
GCGGCCCGGTCGCGAGACAATATGAGCAGCAAGTCGTGGTGCCGCCCAAG
GGTGGATCTTTCTACCCCGGCGAGACCACGCCACCACAGCAACTCCAACA
AAGTATACTTTGGGGAATACCTGCACTACTAAGA---
>1DX2.2
AGGGAAAGACAATGGACATGCAGAGAGGCATGGGCGGGGAAGAAACACTT
GGAGATCATAGAAGAAGATAAGAGGTTAAACATAGGAGGAGGATATAATG
GACAATTAAA-TCTGCATTAGTTGAACTCATTTGGGAAGTAAACAAATTT
TCTATTCTG-TGTAAACCAAACTATTTGACGCGGATTTTCTCTGAAGATC
CTATATTAATTTTAGACATGG-----------TTTGGC-TAG-TTCATTT
-GTCATGAAAAGGTGTTTCCATAAGTCCAAAATTCTACCAACTTTTT-TG
TATGGCAGGTCATAGCATAGATAGATGTTGTGAGTCACTGGATAGATATT
GTGAGTCATAGCATGGATTCGTGTTGC-TGGAAATCCA-ACT-ACATGAC
AAGCAACAAAACCTGAAATGGGCTTTAGGAG-------TTATCAATTTAC
TTGTTCCATGCAGGCTACCTTCCACTACTC-GACATGCTTAGAAGCTTTG
AGTG----------------------------------------------
-------GCCGTAGATTTGCAAAAGCAATGGCTAACAGACACATATTCTG
CCAAACCCCAAGAAGGAT-AATCACTTTTCTTAGATAAAAA-AGAACAGA
CCAGTATACAAAC-ATCCACACTTCTGCAAACAATACAT------CAGAA
CTAGGATTACGCCGATTACGTGGCTTTAGCAGACTGTCCAAAAATCTGTT
TTGCAAAGCTTCAATTGCTCCTTGCTTATCCAGCT-TCTTTTGTGTT-GG
CAAACTGCG-CTTTTCCAACCGATTTTGTTCTTCTCGCGCTTTCTTCTTA
G-GCTAAACAAACCTCACCGTGCACGCAGCCATGGTCCTGAACCTTCACC
TCGTCCCTATAAAAGCCTAGCCAACCTTCACAATCTTATCATCACCCACA
ACACCGAGCACC-ACAAACTAGAGATCAATTCACTGATAGTCCACCGAGA
T-GGCTAAGCGGTTAGTCCTCTTTGTGGCGGTAGTCGTCGCCCTCGTGGC
TCTCACCGTCGCTGAAGGTGAGGCCTCTGAGCAACTACAGTGTGAGCGCG
AGCTCCAGGAGCTCCAGGAGCGCGAGCTCAAGGCATGCCAGCAGGTCATG
GA------------------------------------------------
------CCAGCAGCTCCGAGACATTAGCCCCGAGTGCCACCCCGTCGTCG
TCAGCCCGGTCGCGGGACAATACGAGCAGCAAATCGTGGTGCCGCCCAAG
GGCGGATCTTTCTACCCCGGCGAGACCACGCCACCGCAGCAACTCCAACA
ACGTATATTTTGGGGAATACCTGCACTACTAAAA---
>1DX5
AGGGAAAGACAATGGACATGCAGAGAGGCAGGGGCGGGGAAGAAACACTT
GGAGATCATAGAAGAAGATAAGAGGTTAAACATAGGAGGAGGATATAATG
GACAATTAAA-TCTGCATTAGTTGAACTCATTTGGGAAGTAAACAAATTT
TCTATTCT-GTGTAAACCAAACTATTTGACGCGGATTTTCTCTGAAGATC
CTATATTAATTTTAGACATGG-----------TTTGGC-TAG-TTCATTT
-GTCATGAAAAGGTGTTTCCATAAGTCCAAAATTCTACCAACTTTTT-TG
TATGGCACGTCATAGCATAGATAGATGTTGTGAGTCACTGGATAGATATT
GTGAGTCATAGCATGGATTCGTGTTG-CTGGAAATCCA-ACT-ACATGAC
AAGCAACAAAACCTGAAATGGGCTTTAGGAG-------TTATCAATTTAC
TTGTTCCATGCAGGCTACCTTCCACTACTC-GACATGCTTAGAAGCTTTG
AGTG----------------------------------------------
-------GCCGTAGATTTGCAAAAGCAATGGCTAACAGACACATATTCTG
CCAAACCCCAAGAAGGAT-AATCACTTTTCTTAGATAAAAA-AGAACAGA
CCAATATACAAAC-ATCCACACTTCTGCAAACAATACAT------CAGAA
CTAGGATTACGCCGATTACGTGGCTTTAGCAGACTGTCCAAAAATCTGTT
TTGCAAAGCTCCAATTGCTCCTTGCTTATCCAGCT-TCTTTTGTGTT-GG
CAAACTGCG-CTTTTCCAACCGATTTTGTTCTTCTCGCGCTTTCTTCTTA
G-GCTAAACAAACCTCACCGTGCACGCAGCCATGGTCCTGAACCTTCACC
TCGTCCCTATAAAAGCCTAGC-AACCTTCACAATCTTATCATCACCCACA
ACACCGAGCACC-ACAAACTAGAGATCAATTCACTGATAGTCCACCGAGA
T-GGCTAAGCGGTTAGTCCTCTTTGTGGCGGTAGTCGTCGCCCTCGTGGC
TCTCACCGTCGCTGAAGGTGAGGCCTCTGAGCAACTACAGTGTGAGCGCG
AGCTCCAGGAGCTCCAGGAGCGCGAGCTCAAGGCATGCCAGCAGGTCATG
GA------------------------------------------------
------CCAACAGCTCCGAGACATTAGCCCCGAGTGCCACCCCGTCGTCG
TCAGCCCGGTCGCGGGACAATACGAGCAGCAAATCGTGGTGCCGCCCAAG
GGCGGATCTTTCTACCCCGGCGAGACCACGCCACCGCAGCAACTCCAACA
ACGTATATTTTGGGGAATACCTGCACTACTAAA----
>DX2
AGGGAAAGACAATGGACATGCAGAGAGGCATGGGCGGGGAAGAAACACTT
GGAGATCATAGAAGAAGATAAGAGGTTAAACATAGGAGGAGGATATAATG
GACAATTAAA-TCTGCATTAGTTGAACTCATTTGGGAAGTAAACAAATTT
TCTATTCTG-TGTAAACCAAACTATTTGACGCGGATTTTCTCTGAAGATC
CTATATTAATTTTAGACATGG-----------TTTGGC-TAG-TTCATTT
-GTCATGAAAAGGTGTTTCCATAAGTCCAAAATTCTACCAACTTTTT-TG
TATGGCAGGTCATAGCATAGATAGATGTTGTGAGTCACTGGATAGATATT
GTGAGTCATAGCATGGATTCGTGTTGC-TGGAAATCCA-ACT-ACATGAC
AAGCAACAAAACCTGAAATGGGCTTTAGGAG-------TTATCAATTTAC
TTGTTCCATGCAGGCTACCTTCCACTACTC-GACATGCTTAGAAGCTTTG
AGTG----------------------------------------------
-------GCCGTAGATTTGCAAAAGCAATGGCTAACAGACACATATTCTG
CCAAACCCCAAGAAGGAT-AATCACTTTTCTTAGATAAAAA-AGAACAGA
CCAGTATACAAAC-ATCCACACTTCTGCAAACAATACAT------CAGAA
CTAGGATTACGCCGATTACGTGGCTTTAGCAGACTGTCCAAAAATCTGTT
TTGCAAAGCTCCAATTGCTCCTTGCTTATCCAGCT-TCTTTTGTGTT-GG
CAAACTGCG-CTTTTCCAACCGATTTTGTTCTTCTCGCGCTTTCTTCTTA
G-GCTAAACAAACCTCACCGTGCACGCAGCCATGGTCCTGAACCTTCACC
TCGTCCCTATAAAAGCCTAGCCAACCTTCACAATCTTATCATCACCCACA
ACACCGAGCACC-ACAAACTAGAGATCAATTCACTGATAGTCCACCGAGA
T-GGCTAAGCGGTTAGTCCTCTTTGTGGCGGTAGTCGTCGCCCTCGTGGC
TCTCACCGTCGCTGAAGGTGAGGCCTCTGAGCAACTACAGTGTGAGCGCG
AGCTCCAGGAGCTCCAGGAGCGCGAGCTCAAGGCATGCCAGCAGGTCATG
GA------------------------------------------------
------CCAGCAGCTCCGAGACATTAGCCCCGAGTGCCACCCCGTCGTCG
TCAGCCCGGTCGCGGGACAATACGAGCAGCAAATCGTGGT---GCCCAAG
GGCGGATCTTTCTACCCCGGCGAGACCACGCCACCGCAGCAACTCCAACA
ACGTATATTTTGGGGAATACCTGCACTACTAAAA---
>BX_7
AGGGAAAGACAATGGACATGCAAAGAGGTAGGGGCAGGGAAGAAACACTT
GGAGATCATAGAAGAACATAAGAGGTTAAACAT---AGGAGGGCATAATG
GACAATTAAA-TCTACATTAATTGAACTCATTTGGGAAGTAAACAAAATC
CATATTCTGGTGTAAATCAAACTATTTGACGCGGATTTACT---AAGATC
CTATGTTAATTTTAGACATGACTGGCCAAAGGTTTCAGTTAG-TTCATTT
-GTCACGGAAAGGTGTTTTCATAAGTCCAAAACTCTACCAACTTTTT-TG
-----CACGTCATAGCATAGATAGATGTTGTGAGTCATTGGATAGATATT
GTGAGTC--AGCATGGATTTGTGTTGCCTGGAAATCCA-ACT-AAATGAC
AAGCAACAAAACCTGAAATGGGCTTTAGGAGAGATGGTTTATCAATTTAC
ATGTTCCATGCAGGCTACCTTCCACTACTC-GACATGGTTAGAAGTTTTG
AGTGCCGCATATTTGCGGAAGCAATGGCACTACTCGACATGGTTAGAAGT
TTTGAGTGCCGCATATTTGCGGAAGCAATGGCTAACAGATACATATTCTG
CCAAACCCCAAGAAGGAT-AATCACTCCTCTTAGAT-AAAA-AGAACAGA
CCAATGTACAAAC-ATCCACACTTCTGCAAACAATACAC------CAGAA
CTAGGATTAAGCCCATTACGTGGCTTTAGCAGACCGTCCAAAAATCTGTT
TTGC-AAGCACCAATTGCTCCTTACTTATCCAGCTTTCTTTTGTGTT-GG
CAAACTGCC-CTTTTCCAACCGATTTTGTTCTTCTCACGCTTTCTTCATA
G-GCTAAACTAACCTCGGCGTGCACACAACCAT-GTCCTGAACCTTCACC
TCGTCCCTATAAAAGCCCATCCAACCTTCACAATCTCATCATCACCCACA
ACACCGAGCACC-CCAATCTACAGATCAATTCACTGACAGTTCACTGAGA
T-GGCTAAGCGCCTGGTCCTCTTTGCGGCAGTAGTCGTCGCCCTCGTGGC
TCTCACCGCCGCTGAAGGTGAGGCCTCTGGACAACTACAATGT-------
-----------------GAGCACGAGCTCGAGGCATGCCAACAGGTGGTG
GA------------------------------------------------
------CCAGCAACTCCGAGACGTTAGCCCCGGGTGCCGCCCCATCACCG
TCAGCCCGGGCACGAGACAATACGAGCAGCAACCTGTGGTGCCGTCCAAG
GCCGGATCCTTCTACCCCAGCGAGACTACGCCTTCGCAGCAACTCCAACA
AATGATATTTTGGGGAATACCTGCACTACTAAGA---
>1DX2.1
--------------------------------------------------
--------------------------------------------------
--------------------------------------------------
--------------------------------------------------
--------------------------------------------------
--------------------------------------------------
--------------------------------------------------
--------------------------------------------------
--------------------------------------------------
--------------------------------------------------
--------------------------------------------------
--------------------------------------------------
--------------------------------------------------
--------------------------------------------------
--------------------------------------------------
--------------------------------------------------
--------------------------------------------------
--------------------------------------------------
--------------------------------------------------
-------------------------------------------------A
T-GGCTAAGCGGTTAGTCCTCTTTGTGGCGGTAGTCGTCGCCCTCGTGGC
TCTCACCGTCGCTGAAGGTGAGGCCTCTGAGCAACTACAGTGTGAGCGCG
AGCTCCAGGAGCTCCAGGAGCGCGAGCTCAAGGCATGCCAGCAGGTCATG
GA------------------------------------------------
------CCAGCAGCTCCGAGACATTAGCCCCGAGTGCCACCCCGTCGTCG
TCAGCCCGGTCGCGGGACAATACGAGCGGCAAATCGTGGTGCCGCCCAAG
GGCGGATCTTTCTACCCCGGCGAGACCACGCCACCGCAGCAACTCCAACA
ACGTATATTTTGGGGAATACCTGCACTACTAAAA---
>1DX2.2#
--------------------------------------------------
--------------------------------------------------
--------------------------------------------------
--------------------------------------------------
--------------------------------------------------
--------------------------------------------------
--------------------------------------------------
--------------------------------------------------
--------------------------------------------------
--------------------------------------------------
--------------------------------------------------
--------------------------------------------------
--------------------------------------------------
--------------------------------------------------
--------------------------------------------------
--------------------------------------------------
--------------------------------------------------
--------------------------------------------------
--------------------------------------------------
-------------------------------------------------A
T-GGCTAAGCGGTTAGTCCTCTTTGTGGCGGTAGTCGTCGCCCTCGTGGC
TCTCACCGTCGCTGAAGGTGAGGCCTCTGAGCAACTACAGTGTGAGCGCG
AGCTCCAGGAGCTCCAGGAGCGCGAGCTCAAGGCATGCCAGCAGGTCATG
GA------------------------------------------------
------CCAGCAGCTCCGAGACATTAGCCCCGAGTGCCACCCCGTCGTCG
TCAGCCCGGTCGCGGGACAATACGAGCAGCAAATCGTGGTGCCGCCCAAG
GGCGGATCTTTCTACCCCGGCGAGACCACGCCACCGCAGCAACTCCAACA
ACGTATATTTTGGGGAATACCTGCACTACTAAAA---
>R3-7_X_PROMOTER
AGGGAAAGACAATGGACATGCAGAGAGGCAGGGGCGGGGAAGAAACACTT
GGAGATCATAGAAGAAGATACGGGGTTAAACATAGGAGGAGGATATAATG
GACAATTAAA-TATGCATTAATTGAACTCATTTGAGAAGTAAACAAATTT
TCTATTCTG-TGTAAATCAAACTATTTGACGCGGATTTTCTCTGAAGATC
CTATATTAATTTTAGACATGG-----------TTTGG-TTAG-TTCATTT
-GTCATGAAAAGGTGTTTCCATAAGTCCAAAATTCTACCAACTTTTT-TG
TATGGCACGTCATAACATAGATAGATGTTGTGAGTCACTGGATAGATATT
GTGAGTCATAGCATGGATTCGTGTTGC-TGGAAATCCA-ACT-ACATGAC
AAGCAACAAAACCTGAAATAGGCTTTAGGAG-------TTATCAATTTAC
TTGTTCCATGCAGGCTACCTTCCACTACTC-GACATGCTTAGAAGCTTTG
AGTG----------------------------------------------
-------GCCGTAGATTTGCAAAAGCAATGGCTAACAGACACATATTCTG
CCAAACCCCAAGAAGGAT-AATCACTTCTCTTAGATAAAAA-AGAACAGA
CCAACATACAAAC-ATCCACACTTCTGCAAACAATACAC------CAGAA
CTAGGATTACGCCGATTACGTGGCTTTAGCAAACCGTCCAAAAATCTGTT
TTGCAAAGCTCCAATTGCTCCTTTCTTATCTAGCT-TCTTTTGTGTT-GG
CAAACTGC-GCTTTTCCAACCGATTTTGTTCTTCTCGCGCTTTCTTCTTA
G-GCTAAACAAACATCACCGTGCACGCAGCCATGGTCTTGAACCTTCACC
TCGTCCCTATAAAAGCCTAGCCAACCTTCACTATCTCATCATCACCCACA
ACACCGAGCACC-ACAAACTAGAGATCAATTCACTGACAGTCCACCAAGA
T-GGCTAAGCGGTTGGTCCTCTTTGTAGCGATAGTCGTCGCCCTCGTGGC
TCTCACCGTCGCTGAAGGTGAGGCCTCTGGGCAACTACAGTGTGAGCGC-
--------GAGCTCCAGGAGCGCGAGCTCGAGGCATGCCAGCAGGTCATG
GA------------------------------------------------
------CCAGCAGCTCCGAGACATTAGCCCCGAGTGCCACCCCGTCGTCG
TCAGCCCGGTCGCGGGACAATACGAGCAGCAAATCATGGTGCCGCCCAAG
GGCGGATCTTCCTACCCCGGCGACACCACGCCACTGCAGCAACTCCAACA
AAGTATATTTTGGGGAATACCTGCACTACTAAAA---
>R4-15_X_PROMOTER
AGGGAAAGACAATGGACATGCCGAGAGGCAGGGGCGGGGAAGAAACACTC
GGAGATCATAGAAGAAGATACGAGGTTAAACATAGGAGGAGGATATAATG
GACAATTAAA-TCTGCATTAATTGAACTCATTTGAGAAGTAAACAAATTT
TCTATTCTG-TGTAAATCAAACTATTTGACGCGGATTTTCTCTGAAGATC
CTATATTAATTTTAGACATGG-----------TTTGG-TTAG-TTCATTT
-GTCATGAAAAGGTGTTTCCATAAGTCCAAAATTCTACCAACTTTTT-TG
TATGGCACGTCATAACATAGATAGATGTTGTGAGTCACTGGATAGATATT
GTGAGTCATNGCATGGATTCGTGTTGC-TGGAAATCCA-ACT-ACATGAC
AAGCAACAAAACCTGAAATAGGCTTTAGGAG-------TTATCAATTTAC
TTGTTCCATGCAGGCTACCTTCCACTACTC-GACATGCTTAGAAGCTTTG
AGTG----------------------------------------------
-------GCCGTAGATTNGCAAAAGCAATGGCTAACAGACACATATTCTG
CCAAACCCCAAGAAGGAT-AATCACTTCTCTTAGATAAAAA-AGAACAGA
CCAACATACAAAC-ATCCACACTTCTGCAAACAATACAC------CAGAA
CTAGGATTACGCCGATTACGTGGCTTTAGCAAACCGTCCAAAAATCTGTT
TTGCAAAGCTCCAATTGCTCCTTTCTTATCTAGCT-TCTTTTGTGTT-GG
CAAACTGC-GCTTTTCCAACCGATTTTGTTCTTCTCGCGCTTTCTTCTTA
G-GCTAAACAAACATCACCGTGCACGCAGCCATGGTCCTGAACCCTCACC
TCGTCCCTATAAAAGCCTAGCCAACCTTCACAATCTCATCATCACCCACA
ACACCGAGCACC-ACAAACTAAAGATCAATTCACTGACAGTCCACCAAGA
T-GGCTAAGCGGTTGGTCCTCTTTGTAGCGATAGTCGTCGCCCTCGAGGC
TCTCACCGTCGCTGAAGGTGAGGCCTCTGGGCAACTACAGTGTGAGCGC-
--------GAGCTCCAGGAGCGCGAGCTCAAGGCATGCCAGCAGGTCATG
GA------------------------------------------------
------CCAGCGGCTCCGAGACATTAACCCCGAGTGCCACCCCGTCGTCG
TCAGCCCGGTCGCGGGACAATACGAGCAGCAAATCATGGTGCCGCCCAAG
GGCGGATCTTCCTACCCCGGCGACACCACGCCACTGCAGCAACTCCAACA
AAGTATATTTTGGGGAATACCTGCACTACTAAAA---
>R7-5_X_PROMOTER
AGGGAAAGACAATGGACATGCCGAGAGGCAGGGGCGGGGAAGAAACACTT
GGAGATCATAGAAGAAGATACGAGGTTAAACATAGGAGGAGGATATAATG
GACAATTAAA-TCTGCATTAATTGAACTCATTTGAGAAGTAAACAAATTT
TCTATTCTG-TGTAAATCAAACTATTTGACGCGGATTTTCTCTGAAGATC
CTATATTAATTTTAGACATGG-----------TTTGG-TTAG-TTCATTT
-GTCATGAAAAGGTGTTTCCATAAGTCCAAAATTCTACCAACTTTTT-TG
TATGGCACGTCATAACATAGATAGATGTTGTGAGTCACTGGATAGATATT
GTGAGTCATAGCATGGATTCGTGTTGC-TGGAAATCCA-ACT-ACATGAC
AAGCAACAAAACCTGAAATAGGCTTTAGGAG-------TTATCAATTTAC
TTGTTCCATGCAGGCTACCTTCCACTACTC-GACATGCTTAGAAGCTTTG
AGTG----------------------------------------------
-------GCCGTAGATTTGCAAAAGCAATGGCTAACAGACACATATTCTG
CCAAACCCCAAGAAGGAT-AATCACTTCTCTTAGATAAAAA-AGAACAGA
CCAACATACAAAC-ATCCACACTTCTGCAAACAATACAC------CAGAA
CTAGGATTACGCCGATTACGTGGCTTTAGCAAACCGTCCAAAAATCTGTT
TTGCAAAGCTCCAATTGCTCCTTTCTTATCTAGCT-TCTTTTGTGTT-GG
CAAACTGC-GCTTTTCCAACCGATTTTGTTCTTCTCGCGCTTTCTTCTTA
G-GCTAAACAAACATCACCGTGCACGCAGCCATGGTCCTGAACCTTCACC
TCGTCCCTATAAAAGCCTAGCCAACCTTCACAATCTCATCATCACCCACA
ACACCGAGCACC-ACAAACTAAAGATCAATTCACTGACAGTCCACCAAGA
T-GGCTAAGCGGTTAGTCCTCTTTGTAGCGATAGTCGTCGCCCTCGTGGC
TCTCACCGTCGCTGAAGGTGAGGCCTCTGGGCAACTACAGTGTGAGCGC-
--------GAGCTCCAGGAGCGCGAGCCCAAGGCATGCCAGCAGGTCATG
GA------------------------------------------------
------CCAGCAGCTCCGAGACATTAGCCCCGAGTGCCACCCCGTCGTCG
TCAGCCCGGTCGCGGGACAATACGAGCAGCAAATCATGGTGCCGCCCAAG
GGCGGATCTTCCTACCCCGGCGACACCACGCCACTGCAGCAACTCCAACA
AAGTATATTTTGGGGAATACCTGCACTACTAAAA---
>AY
AGGGAAAGACAATGGACATGCAGAGGGGCGGGGGCGAGGAAGAAACACAT
GGAGATCATAGAAGAACATAAGAGGTTAAACATAGGAGGAGGATATAATG
GACAATTAAA-TCCACATTACTTGAACTCATTTGGGAAGTGGAAAAATCC
CCTATTCTGGTGTAAATCAAACTAATTGACGCGAGTTTTCTCTCAAGATC
CTATGTTAATTTTAGACATGAATGACCAAGG-TTTCAGTTAGTTGAGTCT
TGTCATCGAAAGGTGTTTACATAAGCCCAAAAATTCTACCAGCTTTT-GG
TACGGTGCGTCATAGCACACATAAATGTTGCGAGTCATTGGATAGATATT
GTGAGTCATAGCATGCATTTGTGTTGCCTAAAAATTCA-ACT-ACATGAA
AAGAAACAAAACATAAATGTGATTTTGAAAGATGAT--TTATCAACTTTC
CTTATCCATGCAAGCTACCTTCCACT------------------------
--------------------------------------------------
--------------------------------------------------
--------------GCAT-AACCACTTCTTTTAGATAAAAATAG--CAGA
TCGATATACAAAC-GTCTACACTTCTGTAAACAGTACCCAAAAGCCAGAA
TTAGGATTGAACTGATTACGTGGCTTTAGCAGACCGTCCAAAAATCTGTT
TTGCAAAGCTCCAATTGCTCCTTGCTTATCCAGCT-TCTTTTGTGTT-GG
CAAATTGC-TCTTTTACAACTGACTTTATTCTTCTTGTG-TTTCTTCTTA
G-GCTGAACTAACATCACCGTACACACAACCATTGTCATGAACCTTCACC
ACGTCCCTATAAAAGCACAACCAATCCCCACAATCTCATCATCACCCACA
ACACCGAGCACC-ACAAAATAGAGATCAATTCACTAACAGTCCATCGAAA
T-GGCTAAGCGGTTGGTCCTCTTTGCGACAGTAGTCATTGGCCTCGTGTC
TCTCACCGTCGCTGAAGGTGAGGCCTCTAAGCAACTACAGTGCGAGCGC-
--------GAGCTCCAGGAGAGTTCGCTTGAGGCATGCCGGCTGGTCGTG
GACCAACAGTTGGCCAGCCGGCTGCCATGGAGCACGGGGCTCCAGATGCG
GTGCTGCCAGCAGCTCCGAGATATTAGTGCCAAGTGTCGCCCCGTCGCCC
TCAGCCAAGTCGCAAGACAATATGGGCAAACCGCGGTGCC---GCCCAAG
GGCGGACCCTTCTACCATCGCGAGACCACGCCACTGCAGCAACTCCAACA
AGGAATATTTGGGGGAACATCTTCACAAACAGTACAA
>DY10.1
--------------------------------------------------
--------------------------------------------------
--------------------------------------------------
--------------------------------------------------
--------------------------------------------------
--------------------------------------------------
--------------------------------------------------
--------------------------------------------------
--------------------------------------------------
--------------------------------------------------
--------------------------------------------------
--------------------------------------------------
--------------------------------------------------
--------------------------------------------------
--------------------------------------------------
--------------------------------------------------
--------------------------------------------------
--------------------------------------------------
--------------------------------------------------
-------------------------------------------------A
T-GGCTAAGCGGCTGGTCCTCTTTGCGGCAGTAGTCATCGCCCTCGTGGC
TCTCACCACCGCTGAAGGTGAGGCCTCTAGGCAACTACAGTGTGAGCGC-
--------GAGCTCCAGGAGAGCTCGCTTGAGGCATGCCGGCAGGTCGTG
GACCAACAGTTGGCCGGTCGGCCGCCATGGAGCACGGGGCTCCAGATGCG
ATGCTGCCAACAGCTCCGAGATGTTAGCGCCAAGTGCCGCTCTGTCGCCG
TCAGCCAAGTCGCAAGACAATATGAGCAAACTGTGGTGCC---GCCCAAG
GGCGGATCCTTCTACCCTGGTGAGACCACGCCACTGCAGCAACTCCAACA
AGGAATATTTTGGGGAACATCTTCACAAACAGTACAA
>BY9
--------------------------------------------------
--------------------------------------------------
--------------------------------------------------
--------------------------------GAGTTTTCTCTGAAGATC
CTATGTTAATTTTAGACATGAATGACCAAAGGTTTCAGTTAGTTGAGTTT
TGTCATCGAAAGGTGTTTACATAAGTCCAAAAATTCTACCAGCTTTT-GG
TACGGTGCGTCATAGCACAGATAAATGTTGTGATTCATTAGATAGATATT
GTGAGTCATAGCATGGATTTGTGTTGCCTGGAAATCCA-ACT-ACATGAC
AAGAAACAAACATAAATGGGCTTTT-GAAGGATGAT--TTATCAACTTAC
CTTATCCATGCAAGCTACCTTCCATTAGTCGGACATGCTTAGAAGCTTTT
AGTG----------------------------------------------
-------ACCGCAGATCTACAAAAGCAATGGCTAACAGACACATATTCTC
CCAAACCCCAAGAAGTATAA-CCACTTCTCTTAGATAAAAATAGCAGATC
GATAT--ACAAACGT-CTACACTTCTGCAAACAGTACCCAGAAGTCAGAA
TTAGGATTGAACCGATTACGTGGCTTTAGCAGACTGTCCAAAAATCTGTT
TTGCAAAACTCCAATTGCTCCTTGCTTATCCAGCT-TCTTTTGTGCTTGG
CAAATTGCTGCTTTTCCAACTGACTTTATTCTTCTCACG-TTTCTTCTTA
G-GCTAAACTAACCACACCGTGCACACAACCATTGTCCCGAACCTTCACC
ACGTCCCTATAAAAGCCCAACCAATCTCCACAATCTCATCATCACCCACA
ACACCGAGCACC-ACAAAATAGAGATCAATTCACTAACAGTCCATCGAGA
T-GGCTAAGCGGTTGGTCCTCTTTGCGACAGTAGTCATCACCCTCGTGGC
TCTCACTGCTGCTGAAGGTGAGGCCTCTAGGCAACTACAGTGTGAGCGC-
--------GAGCTCCAGGAGAGCTCGCTTGAGGCATGCCGACAGGTCGTG
GACCAACAGTTGGCCGGTCGGCTGCCATGGAGCACGGGGCTCCAGATGCG
ATGCTGCCAGCAGCTCCGAGATGTTAGCGCTAAGTGCCGTCCCGTCGCCG
TCAGCCAAGTCGTAAGACAATATGAGCAAACCGTGGTGCC---GCCCAAG
GGCGGATCCTTCTACCCTGGCGAGACCACACCACTGCAGCAACTCCAACA
AGTAATATTTTGGGGAACATCTTCACAAACAGTACAA
>DY12
--------------------------------------------------
--------------------------------------------------
--------------------------------------------------
--------------------------------------------------
--------------------------------------------------
--------------------------------------------------
--------------------------------------------------
--------------------------------------------------
--------------------------------------------------
--------------------------------------------------
--------------------------------------------------
-------ACCGCAGATTTGCAAAAGCAATGGCTAACAGACAC--------
CCAAACCCCAAGAAGCATTAACCACTTCTCTTAGATAAAAATAG-CAGAT
TCGATATACAAAC-GTCTACACTTCTGCAAACAATACCCAGAAGCCACAA
TTAGGATTGAACCGATTACGTGGCTTTAGCAGACCGTCCAAAAATCTTTT
T-GCAAAGCTCCAATTGCTCCTTGCTTATCCAGCT-TCTTTTGTGTT-GG
CAAATTGTT-CTTTTCCAACCGACTTTATTCTTTTCACA-TTTCTTCTTA
GGGCTGAACTAACCTCGTCGTGCAC--AACCATTGTCCTGAACCTTGACC
ACGTCCCTATAAAAGCCCAACCAATCTCCACAATTTCATCATCACCCACA
ACACCGAGCAGCCACAAAATAGAGATCAATTCACTGACAGTCCACCGAGA
T-GGCTAAGCGGCTGGTCCTCTTTGCGGCAGTAGTCATCGCCCTCGTGGC
TCTCACCACCGCTGAAGGTGAGGCCTCTAGGCAACTGCAGTGTGAGCGC-
--------GAGCTCCAGGAGAGCTCGCTTGAGGCATGCCGGCAGGTCGTG
GACCAACAGTTGGCCGGTCGGCTGCCATGGAGCACGGGGCTCCAGATGCG
ATGCTGCCAGCAGCTCCGAGATGTTAGCGCCAAGTGCCGCTCTGTCGCCG
TCAGCCAAGTCGCAAGACAATATGAGCAAACTGTGGTGCC---GCCCAAG
GGCGGATCCTTCTACCCTGGTGAGACCACGCCACTGCAGCAACTCCAACA
AGGAATATTTTGGGGAACATCTTCACAAACAGTACAA
>DY10
AGGGAAAGACAATGGACATGCAGAGAGGCGGGGGCGGGGAAGAAACACAT
GGAGATCATAGAAGAACATAAGAGGTTAAACATAGGAGGAGG-TATAATG
G-CAATTAAA-TCCACATTACTTGAACTCATTTGG-AAGTGAAAAAATCC
CCTAT-CTG-TGTAAATCAAACTAATTGACGCGAGTTTTCTCTGAAGATT
CTATGTTAATTTTAGACATGAATGACCAAAGGTTTCAGTTAGTTGAGTTT
TGTCATCGAAAGGTGTTTACATAAGTCCAAAAATTCTACCAGCTTTT-GG
TACGGCGCGTCACAGAACAGATAAATGGTGTGAGTCATTGGATAGATATT
ATGAGTCATAGCATGGATTTGTGTTGCCTGGAAATCTA-ACT---ATGAC
AAGAAACAAAACATAAATGGGCTTTTGAAAGATGAT--TTATCAACTTAC
CTTATCCATGCAAGCTACCTTCCACTAGTC-GACATGCTTAGAAGCTTTT
AGTG----------------------------------------------
-------ACCGCAGATTTGCAAAAGCAATGGCTAACAGACAC--------
CCAAACCCCAAGAAGCAT-AACCACTTCTCTTAGATAAAAATAG--CAGA
TCGATATACAAACGGTCTACACTTCTGCAAACAATACCCAGAAGCCAGAA
TTAGGATTGAACCGATTACGTGGCTTTAGCAGACCGTCCAAAAATCTGTT
TTGCAAAGCTCCAATTGCTCCTTGCTTATCCAGCT-TCTTTTGTGTT-GG
CAAATTGTT-CTTTTCCAACCAACTTTATTCTTTTCACACTTTCTTCTTA
G-GCTGAACTAAC-TCGCCGTGCACACAACCATTGTCCTGAACCTTCACC
ACGTCCCTATAAAAGCCCAACCAATCTCCACAATTTCATCATCACCCACA
ACACCGAGCACC-ACAAAATAGAGATCAATTCACTGACAGTCCACCGAGA
T-GGCTAAGCGGCTGGTCCTCTTTGCGGCAGTAGTCATCGCCCTCGTGGC
TCTCACCACTGCTGAAGGTGAGGCCTCTAGGCAACTACAGTGTGAGCGC-
--------GAGCTCCAGGAGAGCTCGCTTGAGGCATGCCGGCAGGTTGTG
GACCAACAGTTGGCCGGTCGGCTGCCATGGAGCACGGGGCTCCAGATGCG
ATGCTGCCAGCAGCTCCGAGATGTTAGCGCCAAGTGCCGCTCCGTCGCCG
TCAGCCAAGTCGCAAGACAATATGAGCAAACTGTGGTGCC---GCCCAAG
GGCGGATCCTTCTACCCTGGTGAGACCACGCCACTGCAGCAACTCCAACA
AGGAATATTTTGGGGAACATCTTCACAAACAGTACAA
>CDS9007_AEGILOPS
AGGGAAAGACAATGGACATGTAGAGAGGCAGGGGCGGGGAAGAAACACTT
GGAGATCATAGAAGAAGATAAGAGGTTAAACATAGGAGGAGGATATAATG
GACAATTAAA-TCTGCGTTAGTTGAACTCATTTGGGAAGTAAACAAATTT
TCTATTCTG-TGTAAACCAAACTATTTGACGCGGATTTTCTCTGAAGATC
CTATATTAATTTTAGACGTGG-----------TTTGGC-TAG-TTCATTT
-GTCGTGAAAAGGTGTTTCCATAAGTCCAAAA-TTCTACCAACTTTTTTG
TATGGCACGTCATAGCATAGATAGATGTTGTGAGTCACTGGATAGATATT
GTGAGTCATAGCATGGATTCGTGTTGC-TGGAAATCCA-ACT-ACATGAC
AAGCAACAAAACCTGAAATGGGCTTTAGGAG-------TTAACAATTTAC
TTGTTCCATGCAGGCTACCTTCCACTACTC-GACATGCTTAGAAGCTTTG
AGTG----------------------------------------------
-------GCCGTAGATTTGCAAAAGCAATGGCTAACAGACACATATTCTG
CCAAACCCCAAGAAGGAT-AATCACTTTTCTTAGATAAAAA-AGAACAGA
CCAATATACAAAC-ATCCACACTTCTGCAAACAATACAT------CAGAA
CTAGGATTACGCCGATTACGTGGCTTTAGCAGACTGTCCAAAAATCTGTT
TTGCAAAGCTCCAATTGCTCCTTGCTTATCCAGCT-TCTTTTGTGTT-GG
CAAACTGC-GCTTTTCCAACCGATTTTGTTCTTCTCGCGCTTTCTTCTTA
G-GCTAAACAAACCTCACCGTGCACGCAGCCATGGTCCTGAACCTTCACC
TCGTCCCTATAAAAGCCTAGCCAACCTTCACAATCTTATCATCACCCACA
ACACCGAGCACC-ACAAACTAGAGATCAATTCACTGATAGTCCACCGAGA
T-GGCTAAGCGGTTGGTCCTCTTTGCGACAGTAGTAACCGCCCTCGTGGC
TCTCACCACCGCTGAAGGTGAGGCCTCTAGGCAACTACAGTGTGAGCGC-
--------GAGCTCCAGGAGAGCTCGCTTGAGGCATGCCGGCAGGTCGTG
GACCAACAGTTGGCCGGTCGGCTGCCATGGAGCACGGGGCTCCAGATGCG
ATGCTGCCAGCAGCTCCGAGATGTTAGCACCAAGTGTCGCCCCGTCGCCG
TCAGCCAAGTCGCAAGACAATATGAGCAAACCGTGGTGCT---GCCCAAG
GGCGAATCCTTCTACCCTGGCGAGACCACGCCACTGCAGCAACTCCAACA
AGGAATATTTTGGGGAACATCTTCACAAACAGTACAA
>CDS9009_AEGILOPS
AGGGAAAGACAATGGACATGCAGAGAGGCGGGGGCGGGGAAGAAACACAT
GGAGATCATAGAAGAACATAAGATGTTAAACATAGGAGGAGGATATAATG
GATAATTTAAATCCACATTACTTGAACTCATTTGGGAAGTGGAAAAATCC
CCTATTTTTGTGTAAATCAAACTAACTGACGCGAGTTTTCTCTGAAGATC
CTATGTTAATTTTAGGCATGAATGACCAAAGATTTCAGTTAGTTGAGTTT
TGTCATCCAAAGGTGTTTACATATGTCCAAAAATTCTACTAGCTTTT-GG
TATGATGCGTCATAGAACAGATAAATGTTGTGAGTCATTGGATAGATATT
ATGAGTCATAGCATGGATTTGTGTTTCCTGGAAATCTA-ACT---ATGAC
AAGAAACAAAACATAAATGGGCTTTTGAAAGATGAT--TTATCAACTTAC
CTTATCCATGCAAGCTACCTTCCACTAGTC-GACATGCTTAGAAGCTTTT
AGTG----------------------------------------------
-------ACCGCAGATTTGCAAAAGCAATGGCTAACAGACAC--------
CCAAACCCCAACAAGCAT-AACCACTTCTCTTAGATAAAAA-AG--CAGA
TCGATATACAAAC-GTCTACACTTCTGCAAACAGTACCCAGAAGCCAGAA
TTAGGATTGAACCGATTACGTGGCTTTAGCAGACCGTCCAAAAATCTGTT
TTGCAAAGCTCCAATTGCTCCTTGCTTATCCAGCT-TCTTTTGTGTT-GG
CAAACTGT-GCTTTTCCAACCGACTTTATTCTTTTCACA-TTTCTTCTTA
G-GCTGAACTAACCTCGCCGTGCACACAACCATTGTCTTGAACCTTCACC
ACGTCCCTATAAAAGCCCAACCAATCTCCACAATTTCATCATCACCCACA
ACACCGAGCACC-ACAAAATAGAGATCAATTCACTGACAGTCCAACGAGA
TGGGCTAAGCGGCTGGTCCTCTTTGCGACAGTAGTAACCGCCCTCGTGGC
TCTCACCACCGCTGAAGGTGAGGCCTCTAGGCAACTACAGTGTGAGCGC-
--------GAGCTCCAGGAGAGCTCGCTTGAGGCATGCCGGCAGGTCGTG
GACCAACAGTTGGCCGGTCGGCTTCCATGGAGCACGGGGCTCCAGATGCG
ATGCTGCCAGCAGCTCCGAGATGTTAGCGCCAAGTGTCGCCCCGTCGCCG
TCAGCCAAGTCGCAAGACAATATGAGCAAACCATGGTGCT---GCCCAAG
GGCGGATCCTTCTACCCTGGCGAGACCACGCCACTGCAGCAACTCCAACA
AGGAATATTTTGGGGAACATCTTCACAAATAGTACAA
>CDS9013_AEGILOPS
AGGGAAAGACAATGGACATGCAGAGAGGCGGGGGCGGGGAAGAAACACAT
GGAGATCATAGAAGAACATAAGATGTTAAACATAGGAGGAGGATATAATG
GATAATTAAA-TCCACATTACTTGAACTCATTTGGGAAGTGGGAAAATCC
CCTATTTTTATGTAAATCAAACTAACTGACGCGAGTTTTCTCTGAAGATC
CTATGTTAATTTTAGGCATGAATGACCAAAGGTTTCAGTTAGTTGAGTTT
TGTCATCCAAAGGTGTTTACATATGTCCAAAAATTCTACTAGCTTTT-GG
TATGATGCGTCATAGAACAGATAAATGTTGTGAGTCATTGGATAGATATT
ATGAGTCATAGCATGGATTTGTGTTTCCTGGAAATCTA-ACT---ATGAC
AAGAAACAAAACATAAATGGGCTTTTGAAAGATGAT--TTATCAACTTAC
CTTATCCATGCAAGCTACCTTCCACTAGTC-GACATGCTTAGAAGCTTTT
AGTG----------------------------------------------
-------ACCGCAGATTTGCAAAAGCAATGGCTAACAGACAC--------
CCAAACCCCAACAAGCAT-AACCACTTCTCTTAGATAAAAA-GG--CAGA
TCGATATACAAAC-GTCTACACTTCTGCAAACAGTACCCAGAAGCCAGAA
TTAGGATTGAACCGATTACGTGGCTTTAGCAAACCGTCCAAAAATCTGTT
TTGCAAAGCTCCAATTGCTCCTTGCTTATCCAGCT-TCTTTTGTGTT-GG
CAAATTGT-GCTTTTCCAACCGACTTTATTCTTTTCACATTTCTTCTT-A
G-GCTGAACTAACCTCGCCGTGCACACAACCATTGTCTTGAACCTTCACC
ACGTCCCTATAAAAGCCCAACCAATCTCCAC-ATTTCATCATCACCCACA
ACACCGAGCACC-ACAAAATAGAGATCAATTCACTGACAGTCCAACGAGA
T-GGCTAAGCGGTTGGTCCTCTTTGCGACAGTAGTAACCGCCCTCGTGGC
TCTCACCACCGCTGAAGGTGAGGCCTCTAGGCAACTACAGTGTGAGCGC-
--------GAGCTCCAGGAGAGCTCGCTTGAGGCATGCCGGCAGGTCGTG
GACCAACAGTTGGCCGGTCGGCTTCCATGGAGCACGGGGCTCCAGATGCG
ATGCTGCCAGCAGCTCCGAGATGTTAGCGCCAAGTGTCGCCCCGTCGCCG
TCAGCCAAGTCGCAAGACAATATGAGCAAACCATGGTGCT---GCCCAAG
GGCGGATCCTTCTACCCTGGCGAGACCACGCCACTGCAGCAACTCCAACA
AGGAATATTTTGGGGAACATCTTCACAAATAGTACAA
